# Supplementary material for: The allosteric IDH1 inhibitor ivosidenib overcomes chemoresistance in intrahepatic cholangiocarcinoma models expressing wild-type IDH1
Source: J Clin Invest. 2026 Mar 17;136(10):e199730. doi: 10.1172/JCI199730 (PMC13178645; doi:10.1172/JCI199730)
Supplement: Supporting data values [file jci-136-199730-s217.xlsx]

## Sheet: Fig.1A
Concentration (nM)	HuCCT1			CCLP1			LIPF155C			HCCC9810			Huh28			ZJU1125			LICCF
0.025089																0.994253	1.0474	0.958353	0.945677	0.979383	1.07494
0.075267							1.02849	1.27531	0.93591	1.04656	1.1728	0.971749	1.06463	1.07029	1.00759	1.09398	1.03103	0.874988	0.907448	0.85209	0.8613
0.225801	0.964512	1.01231	0.99463	0.968059	1.02929	0.9085	1.03396	1.05516	0.836617	0.950119	1.09867	0.796297	0.866279	1.14218	0.755978	1.0132	1.02705	0.89518	0.86438	0.872044	0.906155
0.677404	1.11902	1.03126	1.06369	1.00095	1.0752	0.998286	0.954073	1.10115	1.08532	1.04199	1.07765	1.11378	1.1299	1.05416	1.14225	0.884054	0.844598	0.941885	0.836121	0.719488	0.792229
2.03221	0.972793	1.0243	1.06376	1.01136	1.01087	0.972379	0.933278	1.10917	0.938438	0.958685	1.05394	0.859511	0.984093	0.998706	0.780585	0.792487	0.856904	0.734553	0.663175	0.662351	0.64426
6.09663	1.01999	0.99391	1.05853	0.98138	1.02936	0.956846	0.919884	1.12317	0.876684	0.886233	1.19227	0.879179	0.852583	1.26137	0.881675	0.62088	0.613349	0.557636	0.423426	0.390982	0.418538
18.2899	1.06868	1.09179	1.07475	0.964817	0.995027	1.02326	0.904223	0.99105	0.995841	1.04158	0.935351	0.906946	1.07893	0.879652	0.81805	0.45403	0.519292	0.487804	0.382396	0.366014	0.348762
54.8697	0.94551	0.917603	1.00045	0.898103	0.882607	0.934999	0.752381	0.865626	0.704164	0.689609	0.830513	0.757657	0.626837	0.795401	0.811151	0.322924	0.224531	0.226778	0.278748	0.19903	0.205942
164.609	0.808446	0.884018	0.773241	0.723321	0.807559	0.760919	0.479343	0.597484	0.538773	0.428239	0.418722	0.467575	0.377136	0.239961	0.396377	0.157981	0.196215	0.190257	0.130478	0.156469	0.15181
493.827	0.649402	0.661386	0.687168	0.473069	0.561081	0.501694	0.444949	0.430993	0.419475	0.239868	0.257408	0.31015	0.034788	0.083823	0.200825	0.14353	0.1281	0.096462	0.118716	0.095301	0.078094
1481.48	0.445816	0.434789	0.403634	0.436733	0.413826	0.390719	0.195518	0.144801	0.24069	0.19896	0.154669	0.216904	0.202403	0.164538	0.193118	0.056678	0.081971	0.076483	0.044026	0.061837	0.063184
4444.44	0.207912	0.15221	0.235803	0.203565	0.143262	0.231626	0.09175	0.120853	0.140315	0.093841	0.110487	0.143545	0.095933	0.10012	0.146776
13333.3	0.10577	0.12916	0.134279	0.096001	0.122186	0.129448
40000	0.04024	0.030894	0.028575	0.036219	0.027539	0.026101

## Sheet: Fig.1D
id	neg|score	neg|p-value	neg|fdr	neg|rank	logEssentiality
IDH1	1.55e-11	5.84e-07	0.000261	1	3.4465
ABCB1	2.72e-11	5.84e-07	0.000261	2	2.9022
METTL3	3.05e-11	5.84e-07	0.000261	3	2.7192
CDK1	5.18e-11	5.84e-07	0.000261	5	2.6119
ERBB2	4.93e-11	5.84e-07	0.000261	4	2.4183
SLC7A5	9.44e-11	5.84e-07	0.000261	6	2.1377
HMGA1	1.42e-10	5.84e-07	0.000261	9	2.0268
EGFR	1.59e-10	5.84e-07	0.000261	11	2.01
ALDH1A3	1.12e-10	5.84e-07	0.000261	8	1.9932
FGFR2	9.85e-11	5.84e-07	0.000261	7	1.938
ARID1A	1.53e-10	5.84e-07	0.000261	10	1.9252
TET1	2.97e-10	5.84e-07	0.000261	14	1.7196
ABCA1	2.35e-10	5.84e-07	0.000261	12	1.6078
CD36	2.87e-10	5.84e-07	0.000261	13	1.5971
BRAF	3.81e-10	5.84e-07	0.000261	18	1.5778
PPARG	3.47e-10	5.84e-07	0.000261	16	1.5631
SSTR5	3.69e-10	5.84e-07	0.000261	17	1.5092
USP21	3.16e-10	5.84e-07	0.000261	15	1.5033
STAT3	3.92e-10	5.84e-07	0.000261	19	1.3897
SGPL1	0.0025929	0.0090435	0.930818	69	0.50516
PLXNB1	0.00044288	0.0015766	0.534851	25	0.42485
ACADL	0.00062927	0.0022024	0.622607	30	0.38754
C5AR1	0.00058849	0.0020658	0.612666	28	0.3855
LPCAT1	0.0012594	0.0044146	0.865774	42	0.37913
DHX34	0.002703	0.0094311	0.930818	73	0.37739
TNFRSF1B	0.0016462	0.0057724	0.930818	48	0.37385
OSMR	0.0050657	0.017506	0.930818	139	0.36437
FBXO4	0.00067711	0.0023775	0.650431	31	0.36417
TOP3A	0.0029946	0.010471	0.930818	81	0.36184
NUP35	0.0088988	0.029859	0.930818	215	0.36072
NSD2	0.0032559	0.011357	0.930818	88	0.36044
ATP5PF	0.0042952	0.014923	0.930818	122	0.35705
SLC1A6	0.003709	0.012935	0.930818	101	0.35695
CD160	0.002215	0.0077839	0.930818	58	0.35348
KCNK9	0.025852	0.080281	0.930818	543	0.35274
CDIPT	0.010539	0.035101	0.930818	243	0.35247
ADORA1	0.0003011	0.0010805	0.398407	23	0.35225
LRRC4B	0.008371	0.028151	0.930818	209	0.34638
SAR1B	0.01513	0.049196	0.930818	322	0.34623
SLC43A1	0.0073382	0.024785	0.930818	181	0.34504
HS3ST6	0.0026015	0.009075	0.930818	71	0.34287
RNF24	0.016426	0.053027	0.930818	337	0.34163
B3GAT2	0.023629	0.073946	0.930818	491	0.34039
NDST3	0.0023896	0.0083909	0.930818	62	0.33991
MTOR	0.0027118	0.0094579	0.930818	74	0.33881
SLC26A3	0.011639	0.038661	0.930818	262	0.33724
ITGAV	0.00011587	0.00037416	0.151108	21	0.33713
CYC1	0.0047914	0.016563	0.930818	133	0.33339
USP20	0.0094407	0.031595	0.930818	225	0.33305
FAHD1	0.0092318	0.030925	0.930818	222	0.3317
FGF1	0.0026766	0.0093482	0.930818	72	0.33091
OGA	0.0081668	0.02748	0.930818	204	0.3239
CXXC1	0.0015931	0.0055669	0.930818	47	0.3218
DYRK1A	0.0011979	0.004173	0.865774	39	0.32161
KCNJ3	0.017382	0.055842	0.930818	351	0.32003
ACOT4	0.0166	0.053561	0.930818	338	0.31934
UGP2	0.007265	0.024551	0.930818	180	0.31898
NUDT9	0.0017313	0.0060677	0.930818	51	0.31767
INTS12	0.014833	0.048321	0.930818	315	0.3176
CYB561D2	0.0053256	0.018377	0.930818	146	0.31735
TDRD5	0.007609	0.025684	0.930818	189	0.31725
PLA2G12A	0.0035842	0.012463	0.930818	96	0.31687
PARS2	0.0029355	0.010242	0.930818	79	0.31443
PTGES2	0.0042745	0.01484	0.930818	121	0.31437
IFNA2	0.0079459	0.026757	0.930818	197	0.31369
ALDH8A1	0.0074328	0.025089	0.930818	185	0.31334
TPSG1	0.0080563	0.027128	0.930818	202	0.31288
F10	0.00071636	0.0025187	0.667543	32	0.31269
PGAM5	0.0099896	0.033341	0.930818	235	0.31152
ARSJ	0.0089122	0.029906	0.930818	216	0.31093
RPS13	0.00089816	0.0031328	0.718089	37	0.31086
PPP2R2A	0.010714	0.035662	0.930818	247	0.30953
EDNRB	0.015299	0.049698	0.930818	326	0.30951
ANG	0.0024663	0.0086349	0.930818	65	0.30715
RAD51D	0.026269	0.081533	0.930818	554	0.30691
CLCN2	0.0066066	0.022493	0.930818	172	0.30611
ZMYND8	0.012305	0.040681	0.930818	274	0.30449
CDK5	0.0041234	0.014334	0.930818	117	0.30361
COMP	0.023161	0.072575	0.930818	478	0.30284
GFER	0.019081	0.06081	0.930818	382	0.30216
AGPS	0.027838	0.085985	0.930818	584	0.30174
IFIH1	0.033438	0.10142	0.930818	700	0.3012
ATP6V1F	0.013314	0.043801	0.930818	286	0.30002
TRIM23	0.00085728	0.002995	0.718089	34	0.29971
PRMT8	0.011962	0.039655	0.930818	266	0.29582
ELAC1	0.0016656	0.0058389	0.930818	49	0.29555
SLC25A20	0.0013388	0.004724	0.890319	44	0.29443
BRSK2	0.013405	0.044058	0.930818	288	0.29256
ASB11	0.013006	0.042889	0.930818	282	0.29202
CPB2	0.022403	0.070427	0.930818	465	0.29109
FBXO36	0.0065812	0.022418	0.930818	169	0.29081
LTB	0.0061067	0.020885	0.930818	159	0.28925
ADCY5	0.049878	0.14392	0.930818	1015	0.28906
MAPKAPK5	0.007999	0.026946	0.930818	199	0.28712
USP39	0.027887	0.086105	0.930818	586	0.2868
GARS1	0.00078747	0.0027405	0.70432	33	0.28667
COX8A	0.0074492	0.025148	0.930818	186	0.28626
ZCCHC4	0.0015308	0.0053311	0.930818	46	0.28515
RPP30	0.0083088	0.027966	0.930818	207	0.28467
F2RL1	0.010055	0.033574	0.930818	236	0.28401
OPN1SW	0.012438	0.041112	0.930818	276	0.28276
TNFSF4	0.0031835	0.011111	0.930818	87	0.28265
CTPS1	0.0052147	0.018016	0.930818	144	0.2825
B3GAT1	0.055273	0.15724	0.930818	1119	0.28218
CSNK1G2	0.027573	0.085276	0.930818	579	0.28207
CTSA	0.03714	0.11116	0.930818	770	0.28156
DDX39A	0.0012621	0.0044252	0.865774	43	0.28125
CYB5R4	0.0053873	0.018558	0.930818	147	0.28117
PTGER2	0.038437	0.11455	0.930818	794	0.27977
ADAM7	0.0071983	0.024337	0.930818	178	0.27824
GDE1	0.012364	0.040878	0.930818	275	0.27751
GNAT3	0.03392	0.10268	0.930818	709	0.27735
SHROOM2	0.0037126	0.012946	0.930818	102	0.27705
MMP3	0.028684	0.088247	0.930818	601	0.27696
PSENEN	0.070048	0.18762	0.930818	1342	0.27644
TIMM17B	0.023263	0.072873	0.930818	481	0.27608
ADIPOR1	0.020519	0.064976	0.930818	415	0.27597
DECR2	0.043488	0.1278	0.930818	894	0.27549
NAPRT	0.0017472	0.0061156	0.930818	52	0.27542
OPRD1	0.015139	0.049221	0.930818	323	0.27498
AP1S3	0.030759	0.094112	0.930818	643	0.27405
RXFP2	0.009976	0.033295	0.930818	234	0.27361
MMP21	0.017751	0.056923	0.930818	358	0.27304
SAMHD1	0.017291	0.055593	0.930818	349	0.27295
ZFPL1	0.045194	0.13227	0.930818	930	0.27275
NSD3	0.0036978	0.01289	0.930818	100	0.27239
TGFBR2	0.0020651	0.0072176	0.930818	55	0.27221
PTPRM	0.0044926	0.015579	0.930818	126	0.27205
TNFRSF13B	0.0038308	0.013342	0.930818	106	0.27119
B2M	0.011352	0.037667	0.930818	257	0.27114
DARS1	0.013349	0.043898	0.930818	287	0.2709
PRXL2B	0.0041722	0.014511	0.930818	118	0.2708
XRCC4	0.040565	0.12017	0.930818	843	0.27061
KLKB1	0.010707	0.035638	0.930818	246	0.27
TM9SF1	0.037305	0.11166	0.930818	774	0.26998
ABCA13	0.0016887	0.0059183	0.930818	50	0.26991
VARS1	0.026595	0.082457	0.930818	563	0.26832
FBXL6	0.04106	0.12145	0.930818	854	0.2668
CACNA1A	0.021344	0.067426	0.930818	441	0.26679
UQCRFS1	0.0084935	0.028549	0.930818	212	0.26575
DQX1	0.0043523	0.015121	0.930818	124	0.26572
ARF5	0.038979	0.116	0.930818	807	0.2656
NIPSNAP1	0.0029583	0.010325	0.930818	80	0.26552
CNTFR	0.0094736	0.031688	0.930818	226	0.26533
MYLK4	0.030621	0.093729	0.930818	641	0.2652
P2RY1	0.0025781	0.0089886	0.930818	68	0.26395
BFSP1	0.047353	0.1377	0.930818	968	0.26377
PPP1R16B	0.020163	0.063993	0.930818	407	0.26359
GPX1	0.017561	0.056355	0.930818	354	0.26354
SLC22A7	0.0008762	0.0030721	0.718089	36	0.26349
VPS39	0.026875	0.083279	0.930818	567	0.26313
CES1	0.013462	0.044231	0.930818	291	0.26299
USPL1	0.019092	0.060837	0.930818	383	0.26298
SPSB3	0.0025583	0.0089186	0.930818	67	0.26297
DDI2	0.0079836	0.026888	0.930818	198	0.26254
CTSC	0.0096	0.032096	0.930818	232	0.26191
DHDDS	0.019709	0.062686	0.930818	397	0.2617
PSMB10	0.0074103	0.025001	0.930818	184	0.26096
INPP5J	0.024899	0.077667	0.930818	514	0.26069
ALDH1A1	0.014012	0.045865	0.930818	303	0.26003
ATP5F1C	0.03309	0.10045	0.930818	692	0.26
SEPHS2	0.018862	0.060161	0.930818	376	0.2598
UPP2	0.094307	0.22676	0.930818	1661	0.25967
MIOX	0.025549	0.07943	0.930818	531	0.25966
PHEX	0.00056709	0.0020086	0.612666	27	0.25844
FKBP3	0.043126	0.1268	0.930818	888	0.2583
ZDHHC17	0.032273	0.09829	0.930818	679	0.25826
GP1BA	0.0085796	0.028813	0.930818	213	0.25824
GPR45	0.087129	0.21525	0.930818	1566	0.25787
MEX3B	0.014355	0.046878	0.930818	311	0.25756
PPP2CA	0.013023	0.042929	0.930818	283	0.25753
ARL5B	0.026571	0.082392	0.930818	562	0.25732
CYP2C19	0.027877	0.086082	0.930818	585	0.25722
SLC39A12	0.074935	0.19566	0.930818	1403	0.25714
MAPK13	0.015112	0.049128	0.930818	320	0.257
ABCC3	0.0021298	0.0074383	0.930818	56	0.25682
HSP90AB1	0.019752	0.062805	0.930818	398	0.25682
SETD5	0.011343	0.037641	0.930818	256	0.2563
MKRN3	0.11559	0.26001	0.930818	1951	0.25607
ZNRF2	0.038045	0.11352	0.930818	787	0.25601
ST3GAL1	0.025707	0.079882	0.930818	537	0.25565
SLC24A4	0.02338	0.073235	0.930818	484	0.25545
CLSTN2	0.010761	0.035791	0.930818	250	0.25516
NRK	0.0049023	0.016961	0.930818	136	0.25486
USP51	0.0053227	0.01837	0.930818	145	0.25424
THRB	0.03704	0.11088	0.930818	765	0.25394
PLK3	0.023606	0.073893	0.930818	490	0.25384
MTMR14	0.01414	0.046231	0.930818	305	0.25357
AOAH	0.0029	0.010113	0.930818	77	0.25317
NMT1	0.057046	0.16166	0.930818	1151	0.25316
ALDH1B1	0.0076573	0.025858	0.930818	190	0.25233
BTBD2	0.0050922	0.017588	0.930818	141	0.25222
C3AR1	0.01075	0.035761	0.930818	249	0.25199
ZBTB5	0.042652	0.12557	0.930818	879	0.25182
DEAF1	0.012877	0.042457	0.930818	280	0.2515
FANCM	0.019898	0.06324	0.930818	401	0.25142
CD38	0.030431	0.093171	0.930818	633	0.25113
SLC50A1	0.016998	0.05473	0.930818	343	0.25082
USP29	0.042787	0.12596	0.930818	882	0.25069
KRTCAP2	0.047177	0.13725	0.930818	967	0.25027
KCNJ15	0.0031772	0.011092	0.930818	86	0.25016
GCLM	0.0076709	0.025897	0.930818	191	0.25013
GABRA4	0.0025024	0.0087458	0.930818	66	0.24983
FABP6	0.009879	0.032986	0.930818	233	0.24952
TGFBR3	0.032949	0.10009	0.930818	688	0.24855
GNG12	0.019846	0.063085	0.930818	400	0.24842
PRKDC	0.017933	0.057432	0.930818	361	0.24837
NDUFS8	0.023974	0.074886	0.930818	499	0.24834
SLC25A46	0.02495	0.077826	0.930818	516	0.24787
KIF2C	0.0029086	0.010143	0.930818	78	0.24786
RNF182	0.018396	0.05875	0.930818	367	0.24766
ATP8B4	0.025139	0.078277	0.930818	521	0.24733
PHF21A	0.0037858	0.013181	0.930818	103	0.24719
ECI2	0.0077268	0.026089	0.930818	192	0.24718
ALDOC	0.0040067	0.013935	0.930818	111	0.24683
MBD6	0.030295	0.092818	0.930818	631	0.24677
GFM1	0.010272	0.034257	0.930818	238	0.24672
FABP1	0.053876	0.15384	0.930818	1100	0.24639
FLT1	0.0089927	0.030182	0.930818	217	0.24584
GSK3A	0.015445	0.050117	0.930818	328	0.24519
GLRX2	0.021147	0.06685	0.930818	436	0.24502
ATP1B2	0.027515	0.085092	0.930818	576	0.24409
EPHB3	0.023125	0.072475	0.930818	477	0.24404
KIF5B	0.036721	0.11002	0.930818	757	0.24327
PTK2	0.031909	0.097308	0.930818	669	0.24326
UBA6	0.021907	0.069003	0.930818	457	0.24319
ENSG00000124334	0.028669	0.088214	0.930818	600	0.24302
CYP2J2	0.03838	0.11442	0.930818	792	0.24265
MCHR1	0.028099	0.086646	0.930818	591	0.24237
SCN4B	0.024013	0.075002	0.930818	500	0.2422
PITPNM1	0.03056	0.093534	0.930818	639	0.24193
ATP13A4	0.022963	0.071973	0.930818	474	0.24185
FBXO21	0.043039	0.12662	0.930818	885	0.24185
ACAA1	0.013438	0.044172	0.930818	289	0.24175
CYP20A1	0.017012	0.054771	0.930818	344	0.24164
ABHD5	0.045944	0.13415	0.930818	946	0.2414
AADAT	0.045985	0.13424	0.930818	947	0.24136
HGD	0.033119	0.10054	0.930818	695	0.2408
NDUFV1	0.046452	0.13542	0.930818	957	0.24057
GALNT6	0.037803	0.11289	0.930818	783	0.24056
KCNK18	0.029437	0.090373	0.930818	614	0.24027
ACER3	0.00059987	0.002095	0.612666	29	0.23926
LRRK1	0.0062066	0.021223	0.930818	161	0.23914
CCR3	0.029572	0.090785	0.930818	616	0.23864
XRCC6	0.073912	0.19394	0.930818	1387	0.23808
HAGH	0.0012285	0.0043131	0.865774	41	0.23786
GSK3B	0.027968	0.086282	0.930818	589	0.23777
VTI1B	0.027541	0.085166	0.930818	578	0.23772
PIK3C3	0.045842	0.13388	0.930818	944	0.23758
STK33	0.037678	0.11259	0.930818	781	0.23749
NEK8	0.028817	0.0886	0.930818	605	0.23725
SYVN1	0.054468	0.15534	0.930818	1108	0.23718
ACO1	0.004876	0.016856	0.930818	135	0.23714
CLEC1A	0.039278	0.11678	0.930818	812	0.23692
UBXN1	0.052171	0.14962	0.930818	1063	0.2363
SPG21	0.021366	0.067493	0.930818	443	0.23613
PLA2G2C	0.052104	0.14944	0.930818	1062	0.23598
PORCN	0.018034	0.057729	0.930818	365	0.2357
PARL	0.0013993	0.0049038	0.904111	45	0.23556
UBE2Q2	0.056525	0.16041	0.930818	1137	0.23553
SLC39A4	0.0095993	0.032094	0.930818	231	0.23532
KSR2	0.086201	0.21375	0.930818	1557	0.23516
GLRA3	0.049065	0.14195	0.930818	1001	0.235
ETFDH	0.0043263	0.015036	0.930818	123	0.23471
LILRA6	0.016194	0.052375	0.930818	334	0.23439
DDX51	0.045607	0.13327	0.930818	937	0.23401
TAS2R4	0.0047228	0.016349	0.930818	130	0.23384
IFNA4	0.047896	0.13902	0.930818	976	0.2338
PPFIA2	0.032917	0.09999	0.930818	687	0.23363
HIPK3	0.0055883	0.019173	0.930818	150	0.23335
AKIRIN1	0.046091	0.13454	0.930818	951	0.2328
CHST13	0.017103	0.055026	0.930818	346	0.23277
MGAM	0.035466	0.10678	0.930818	737	0.23275
PFAS	0.035712	0.10741	0.930818	741	0.23253
TRMU	0.0054777	0.018811	0.930818	148	0.23235
STT3A	0.037158	0.11122	0.930818	771	0.2322
ADGRE5	0.025853	0.080285	0.930818	544	0.23198
RAB17	0.037138	0.11116	0.930818	769	0.23196
SLC26A11	0.089076	0.21849	0.930818	1598	0.23176
TCN2	0.039243	0.11668	0.930818	811	0.2315
OXSR1	0.012073	0.039963	0.930818	271	0.23115
PNCK	0.00019999	0.00069054	0.266202	22	0.23104
PRPF18	0.045668	0.13343	0.930818	940	0.23044
PYCR2	0.009596	0.03208	0.930818	230	0.23037
CAMK2A	0.0092066	0.030865	0.930818	220	0.23034
PIGP	0.033234	0.10085	0.930818	696	0.2301
IL4R	0.03623	0.10874	0.930818	748	0.2301
LCMT2	0.041134	0.12163	0.930818	856	0.23003
ATP5MC2	0.0034617	0.012046	0.930818	93	0.22968
PXK	0.037288	0.1116	0.930818	773	0.22951
MCM5	0.030883	0.094476	0.930818	646	0.22916
ATP6V0C	0.046748	0.13622	0.930818	963	0.22897
RPL37	0.012286	0.040635	0.930818	273	0.22846
TMEM37	0.09736	0.2315	0.930818	1695	0.22824
PSIP1	0.098629	0.23357	0.930818	1709	0.2281
GGA2	0.11878	0.26489	0.930818	2001	0.22791
CAMKK1	0.017132	0.055115	0.930818	348	0.22766
MTMR2	0.008073	0.027178	0.930818	203	0.22719
CHRNE	0.013628	0.044705	0.930818	295	0.22696
IRAK1	0.0072469	0.024484	0.930818	179	0.22692
BCKDHA	0.027206	0.084225	0.930818	572	0.22687
CCT8L1P	0.035814	0.10764	0.930818	744	0.22677
MAP3K10	0.048297	0.14004	0.930818	986	0.22671
PLA2G4A	0.03747	0.11208	0.930818	779	0.22651
TNFRSF25	0.015032	0.048897	0.930818	318	0.22634
GALE	0.03653	0.10955	0.930818	752	0.2263
GRIN3B	0.0040189	0.013978	0.930818	112	0.2262
TEC	0.11511	0.25928	0.930818	1943	0.22589
CACNG3	0.025598	0.07958	0.930818	535	0.22574
NDUFA12	0.008309	0.027966	0.930818	208	0.22564
GPHN	0.010973	0.036436	0.930818	253	0.22555
UBE2B	0.023719	0.074211	0.930818	492	0.22522
STRADB	0.031153	0.095228	0.930818	651	0.22502
GNG11	0.011525	0.038249	0.930818	260	0.22498
TREX2	0.0143	0.046703	0.930818	310	0.2248
AP3S2	0.02154	0.068018	0.930818	446	0.2242
ITGAX	0.023532	0.073699	0.930818	487	0.22386
CECR2	0.037786	0.11284	0.930818	782	0.22381
KCNJ5	0.0033236	0.011597	0.930818	91	0.2238
DNM2	0.028203	0.086924	0.930818	595	0.22372
PPCS	0.049267	0.14249	0.930818	1006	0.22336
ABCG1	0.080607	0.20492	0.930818	1469	0.22335
TSC2	0.10033	0.2362	0.930818	1729	0.22309
AASDHPPT	0.036087	0.10835	0.930818	747	0.22293
SEC24C	0.086677	0.21452	0.930818	1561	0.22284
RNF103	0.0092253	0.030917	0.930818	221	0.22235
SUMO3	0.064235	0.17795	0.930818	1270	0.2219
NR0B2	0.0021667	0.0075807	0.930818	57	0.22163
CD300A	0.019159	0.061033	0.930818	387	0.22162
ATP1A1	0.059663	0.16819	0.930818	1198	0.22117
ETNK2	0.012936	0.042664	0.930818	281	0.22086
DGAT2	0.025922	0.080479	0.930818	547	0.22048
SLC25A37	0.0036533	0.012729	0.930818	98	0.22029
NUAK2	0.027696	0.0856	0.930818	582	0.22025
GPC1	0.025541	0.079409	0.930818	530	0.2202
MSH4	0.015356	0.049862	0.930818	327	0.22019
ADAMTS10	0.016641	0.053663	0.930818	340	0.22005
HACD1	0.088138	0.2169	0.930818	1585	0.22003
DHX32	0.0084567	0.028418	0.930818	210	0.21995
GLT6D1	0.039361	0.11704	0.930818	816	0.21994
PANX1	0.016607	0.053582	0.930818	339	0.21986
IL17A	0.0082943	0.027908	0.930818	206	0.21983
EED	0.051284	0.14743	0.930818	1044	0.21979
CSF2RB	0.033032	0.1003	0.930818	690	0.21914
SOCS1	0.025028	0.078019	0.930818	518	0.21913
MNAT1	0.057304	0.16235	0.930818	1155	0.21909
GPR176	0.026282	0.081573	0.930818	555	0.21907
TET2	0.028584	0.087972	0.930818	599	0.2189
AURKB	0.058955	0.16638	0.930818	1179	0.21878
SMPD2	0.16726	0.33782	0.930818	2597	0.21876
NME9	0.073258	0.19288	0.930818	1380	0.21859
MRGPRX2	0.0034744	0.012076	0.930818	94	0.2184
AGPAT4	0.0035961	0.012503	0.930818	97	0.21815
PPP2R3A	0.035422	0.10667	0.930818	735	0.21793
CYP11A1	0.085335	0.21231	0.930818	1545	0.21782
KLHL29	0.011371	0.037739	0.930818	258	0.21779
HR	0.013938	0.045635	0.930818	302	0.21769
TNFRSF8	0.059372	0.16746	0.930818	1191	0.21744
HEXD	0.084622	0.21122	0.930818	1535	0.21712
GRINA	0.075992	0.19742	0.930818	1415	0.21667
CSF1	0.024066	0.075169	0.930818	501	0.21637
SLC25A26	0.050585	0.14567	0.930818	1028	0.2161
PHKB	0.033656	0.10199	0.930818	706	0.21578
SNX9	0.0073516	0.024831	0.930818	182	0.2157
PRKX	0.050997	0.14676	0.930818	1037	0.21553
TDG	0.012763	0.042103	0.930818	278	0.21528
MICAL1	0.022676	0.071172	0.930818	468	0.21518
IFNB1	0.012224	0.040453	0.930818	272	0.21483
PKDCC	0.0039198	0.013655	0.930818	107	0.21449
IMPA2	0.018691	0.059635	0.930818	371	0.21437
CYP4F22	0.010855	0.036073	0.930818	251	0.21405
ABCD3	0.0065837	0.022426	0.930818	170	0.21393
NRBP2	0.031175	0.0953	0.930818	654	0.21377
SLC16A2	0.035738	0.10747	0.930818	742	0.21364
ADH4	0.041332	0.12217	0.930818	862	0.21363
RDH12	0.028796	0.088554	0.930818	604	0.21358
WEE2	0.013479	0.044278	0.930818	292	0.21356
NEK5	0.039727	0.118	0.930818	824	0.21323
SNX15	0.059663	0.16819	0.930818	1197	0.21296
SVOP	0.010397	0.034667	0.930818	242	0.21279
PTGR3	0.044654	0.13085	0.930818	917	0.21201
COPS6	0.0059391	0.020313	0.930818	155	0.21192
EXOC7	0.013096	0.04311	0.930818	284	0.21189
TFPI	0.0054857	0.018834	0.930818	149	0.21165
KAT7	0.0066066	0.022493	0.930818	171	0.21164
CRYL1	0.007005	0.023732	0.930818	176	0.21121
NME2	0.055175	0.15699	0.930818	1116	0.21105
MAP2K3	0.059201	0.16701	0.930818	1184	0.21105
JMJD6	0.044101	0.12942	0.930818	908	0.21085
WDR5	0.024414	0.076212	0.930818	506	0.21068
PRDM9	0.094102	0.22641	0.930818	1660	0.21049
PPP1CA	0.015754	0.051049	0.930818	330	0.21048
RAB3A	0.01191	0.039498	0.930818	265	0.21015
PPARA	0.038118	0.11371	0.930818	789	0.20974
PJA1	0.046673	0.13601	0.930818	960	0.20962
LIPE	0.026426	0.081965	0.930818	558	0.20956
SEC62	0.058016	0.16413	0.930818	1165	0.20932
CYP51A1	0.025401	0.079007	0.930818	526	0.20925
ATP6V1G1	0.14682	0.30755	0.930818	2352	0.20895
ADAM20	0.021863	0.068892	0.930818	455	0.20885
ABTB3	0.010912	0.036255	0.930818	252	0.20879
UBE3C	0.029098	0.089408	0.930818	609	0.20866
PDIA5	0.0050685	0.017513	0.930818	140	0.20843
SCUBE1	0.030155	0.092444	0.930818	628	0.20831
SLC26A9	0.031763	0.096922	0.930818	665	0.20815
GNAT2	0.038485	0.11467	0.930818	796	0.20807
ATP5PO	0.064322	0.17812	0.930818	1272	0.20805
UBE2L6	0.01352	0.044428	0.930818	293	0.20778
TACR1	0.03856	0.11487	0.930818	798	0.20774
NUP37	0.072549	0.19175	0.930818	1371	0.20761
ATG16L1	0.01794	0.057446	0.930818	362	0.20758
EIF3G	0.11102	0.25295	0.930818	1888	0.20754
NUP155	0.014282	0.046645	0.930818	309	0.20701
MEP1B	0.021762	0.06863	0.930818	452	0.20642
TBC1D9	0.039455	0.11729	0.930818	817	0.20638
SPTSSA	0.032088	0.097784	0.930818	674	0.20608
TRIM31	0.088392	0.21738	0.930818	1590	0.20559
ZFAND2B	0.020778	0.065701	0.930818	424	0.20551
KCNE2	0.046036	0.13437	0.930818	948	0.20536
GABRG1	0.077573	0.20001	0.930818	1429	0.20525
HSD17B13	0.015297	0.049691	0.930818	325	0.20513
MBOAT2	0.040755	0.12066	0.930818	845	0.20498
LYPLAL1	0.067787	0.18389	0.930818	1316	0.20431
UBA5	0.0069816	0.023656	0.930818	175	0.2042
CYP3A7	0.022094	0.069552	0.930818	462	0.20409
CAB39L	0.02007	0.063735	0.930818	406	0.20404
IL1A	0.041002	0.12129	0.930818	850	0.20388
COL5A3	0.009361	0.031331	0.930818	223	0.2038
NCOA2	0.086558	0.21433	0.930818	1560	0.20374
CYBB	0.039359	0.11703	0.930818	815	0.20373
DDX49	0.024243	0.0757	0.930818	502	0.20368
ABCF3	0.060175	0.1694	0.930818	1208	0.20364
PARP2	0.091545	0.22244	0.930818	1625	0.20349
SERPINI1	0.020861	0.065966	0.930818	426	0.20348
LARGE2	0.054782	0.1561	0.930818	1111	0.20337
ALG11	0.023814	0.074472	0.930818	497	0.20295
UNC5B	0.031648	0.096607	0.930818	662	0.20295
GLIPR2	0.0090441	0.030363	0.930818	218	0.20217
IDI1	0.0091817	0.030776	0.930818	219	0.20205
LIPI	0.020573	0.065136	0.930818	416	0.20203
GABRR2	0.11742	0.26289	0.930818	1978	0.20198
RUVBL1	0.025451	0.079149	0.930818	529	0.20194
TGFB1	0.015112	0.049127	0.930818	319	0.20167
APOC2	0.014142	0.04624	0.930818	306	0.20135
KCNJ1	0.068301	0.1847	0.930818	1324	0.20132
PMS1	0.018441	0.058857	0.930818	368	0.20128
BUB1B	0.03797	0.1133	0.930818	786	0.20113
AGER	0.023299	0.072978	0.930818	482	0.20106
CHMP5	0.035602	0.10711	0.930818	739	0.20063
KRT8	0.065335	0.17981	0.930818	1288	0.20054
TPMT	0.033071	0.1004	0.930818	691	0.20046
RBKS	0.036947	0.11065	0.930818	761	0.20015
HYAL4	0.10485	0.24327	0.930818	1797	0.19998
CHRNB2	0.061814	0.17337	0.930818	1236	0.19965
RNF111	0.037102	0.11105	0.930818	768	0.19957
SYP	0.030946	0.094668	0.930818	648	0.19951
WARS1	0.0022884	0.0080045	0.930818	61	0.19948
FUT2	0.019345	0.061595	0.930818	390	0.19923
COG6	0.020649	0.065343	0.930818	420	0.19914
CES5A	0.14278	0.3014	0.930818	2299	0.19904
HSD17B6	0.092163	0.2234	0.930818	1631	0.1989
SPEM1	0.12138	0.26889	0.930818	2034	0.19881
KAT2B	0.025561	0.079468	0.930818	533	0.19835
WWOX	0.10524	0.24389	0.930818	1804	0.19822
NEK11	0.021638	0.068297	0.930818	450	0.1982
TMPRSS11F	0.078906	0.20215	0.930818	1449	0.19802
LYPD1	0.0031117	0.010857	0.930818	84	0.19796
AGAP1	0.043886	0.12885	0.930818	901	0.19765
FBXL14	0.023104	0.072416	0.930818	476	0.19763
NAA60	0.11211	0.25466	0.930818	1905	0.19757
KCNIP1	0.053961	0.15406	0.930818	1102	0.19736
CTBP1	0.051336	0.14757	0.930818	1046	0.19731
GSTO2	0.037056	0.11092	0.930818	766	0.19727
UROS	0.0048099	0.016634	0.930818	134	0.19725
CD80	0.011219	0.037244	0.930818	255	0.19707
SUCLA2	0.030772	0.094159	0.930818	644	0.19696
AGTR2	0.006223	0.02127	0.930818	162	0.19659
ENO2	0.051071	0.14693	0.930818	1041	0.19604
ATE1	0.069549	0.1868	0.930818	1335	0.19603
ESD	0.048621	0.14081	0.930818	989	0.19586
NFAT5	0.092509	0.22396	0.930818	1633	0.19547
CACNA1H	0.066434	0.18167	0.930818	1299	0.1954
SARDH	0.0041114	0.014304	0.930818	115	0.19515
ARL8A	0.1054	0.24418	0.930818	1807	0.19513
WWP1	0.038894	0.11577	0.930818	803	0.19507
NCOA1	0.0039977	0.013901	0.930818	110	0.19499
SV2B	0.039214	0.1166	0.930818	810	0.19466
ADAMTS8	0.019668	0.062552	0.930818	396	0.19464
CCNB1IP1	0.080043	0.20402	0.930818	1460	0.19419
KCNQ3	0.0567	0.16082	0.930818	1141	0.194
TIMM17A	0.036944	0.11064	0.930818	760	0.19392
PHF8	0.006928	0.023496	0.930818	174	0.19387
PLAT	0.022087	0.069533	0.930818	461	0.19387
ILKAP	0.044059	0.12931	0.930818	907	0.19368
HLA-DRB5	0.017945	0.057457	0.930818	363	0.1936
VDAC3	0.047556	0.13816	0.930818	972	0.19357
POLR2A	0.010124	0.033808	0.930818	237	0.19314
AIFM2	0.039466	0.11731	0.930818	818	0.19313
NMNAT1	0.1937	0.37576	0.930818	2921	0.19289
EPOR	0.024902	0.077677	0.930818	515	0.19279
POLR2L	0.126	0.27607	0.930818	2082	0.19279
ADGRF3	0.018832	0.06006	0.930818	374	0.19276
MPPE1	0.12428	0.27332	0.930818	2067	0.19268
TMPRSS13	0.01406	0.045997	0.930818	304	0.19259
SORCS3	0.060109	0.16925	0.930818	1205	0.19242
WSB2	0.096531	0.23022	0.930818	1684	0.19235
KLB	0.017792	0.05703	0.930818	359	0.19094
NLGN3	0.060525	0.17024	0.930818	1216	0.19091
TNNI3K	0.028545	0.087858	0.930818	598	0.19089
ASRGL1	0.025722	0.079919	0.930818	538	0.19085
FBXO44	0.021885	0.068951	0.930818	456	0.19076
PLCB3	0.15702	0.32272	0.930818	2469	0.19057
LCN2	0.03568	0.10733	0.930818	740	0.19037
SLC6A9	0.025551	0.07944	0.930818	532	0.19035
NR2E1	0.10584	0.24483	0.930818	1817	0.19027
PACSIN2	0.036685	0.10994	0.930818	754	0.19016
ENDOV	0.0038062	0.013249	0.930818	105	0.19015
TAF10	0.01904	0.060687	0.930818	381	0.18931
METTL8	0.18154	0.35861	0.930818	2772	0.18925
GSTP1	0.0065775	0.022402	0.930818	168	0.18924
APP	0.017392	0.055866	0.930818	352	0.18915
AMY1A	0.051541	0.14807	0.930818	1049	0.18907
TADA2B	0.0094779	0.031708	0.930818	227	0.18905
PIK3CA	0.088113	0.21686	0.930818	1584	0.18881
RHBG	0.019583	0.062295	0.930818	393	0.18879
EID2	0.037397	0.11189	0.930818	777	0.18859
PPM1A	0.0080285	0.027045	0.930818	200	0.18833
MAEL	0.010288	0.034302	0.930818	240	0.18822
TNFRSF9	0.085575	0.21271	0.930818	1548	0.18794
RAD51	0.20561	0.39237	0.933446	3069	0.18775
USP40	0.14362	0.30273	0.930818	2305	0.18761
FLT4	0.019667	0.062552	0.930818	395	0.18759
ACVRL1	0.043981	0.12911	0.930818	904	0.18754
SLC9A1	0.12431	0.27337	0.930818	2068	0.18753
SHMT2	0.06591	0.18078	0.930818	1293	0.1874
UBE2Z	0.13832	0.29479	0.930818	2242	0.18736
SLC2A9	0.0024042	0.0084318	0.930818	63	0.18722
SHMT1	0.084078	0.21038	0.930818	1527	0.18715
PDCD1LG2	0.035519	0.10691	0.930818	738	0.18713
RORB	0.11465	0.25858	0.930818	1937	0.18703
MIB1	0.028125	0.08671	0.930818	592	0.18693
COL11A2	0.0095657	0.031989	0.930818	228	0.18681
NTRK3	0.058623	0.16558	0.930818	1176	0.18674
LZTR1	0.10215	0.23904	0.930818	1756	0.18661
PROZ	0.017366	0.055801	0.930818	350	0.18654
NPFFR2	0.1481	0.30948	0.930818	2361	0.1864
ENTPD3	0.092021	0.22316	0.930818	1630	0.1863
RASSF9	0.062967	0.17579	0.930818	1255	0.18617
SLC25A23	0.047551	0.13815	0.930818	971	0.18599
GFRA1	0.045868	0.13395	0.930818	945	0.18595
UBE2O	0.050491	0.14545	0.930818	1026	0.18593
SLC13A3	0.16347	0.33227	0.930818	2546	0.18575
GOSR1	0.078711	0.20186	0.930818	1446	0.18552
CLOCK	0.09275	0.22432	0.930818	1637	0.18551
DGKI	0.027642	0.085457	0.930818	581	0.18548
TYRP1	0.031004	0.094809	0.930818	649	0.18547
EPHA3	0.025784	0.080093	0.930818	539	0.1852
NFATC4	0.13653	0.29206	0.930818	2218	0.18519
HS3ST3B1	0.032193	0.09808	0.930818	677	0.18491
UGT3A2	0.013794	0.045229	0.930818	299	0.18485
RUFY1	0.025291	0.078682	0.930818	524	0.1848
CNOT4	0.012631	0.041706	0.930818	277	0.18479
PGLYRP3	0.043728	0.12841	0.930818	899	0.1847
MAPK9	0.032152	0.097964	0.930818	676	0.18462
AQP6	0.026155	0.081177	0.930818	552	0.18446
ADRB1	0.02512	0.07823	0.930818	520	0.18433
COQ6	0.026032	0.0808	0.930818	549	0.18433
CBR3	0.085462	0.2125	0.930818	1547	0.18419
CA7	0.037915	0.11318	0.930818	784	0.18406
HGF	0.09032	0.22051	0.930818	1612	0.18391
KLK13	0.13359	0.28762	0.930818	2176	0.1834
SMG1	0.042467	0.12512	0.930818	877	0.18328
SFMBT2	0.075308	0.1963	0.930818	1409	0.18325
USP44	0.01456	0.047514	0.930818	312	0.18281
TOR3A	0.02112	0.066768	0.930818	434	0.18267
AP2A2	0.010396	0.034664	0.930818	241	0.18254
PDE6H	0.034717	0.10476	0.930818	723	0.18245
DPP8	0.081807	0.20676	0.930818	1487	0.18219
STAMBPL1	0.021566	0.068089	0.930818	447	0.18214
ADGRA2	0.082235	0.2074	0.930818	1496	0.18214
SPTLC1	0.027175	0.084143	0.930818	571	0.18213
ALKBH2	0.089061	0.21846	0.930818	1597	0.18209
PPT2	0.004706	0.0163	0.930818	129	0.18202
SNU13	0.040216	0.11927	0.930818	832	0.18201
S100G	0.05754	0.16293	0.930818	1159	0.18197
AFDN	0.021098	0.066701	0.930818	433	0.18126
PIN4	0.023577	0.073811	0.930818	488	0.18114
NUP107	0.036452	0.10937	0.930818	751	0.181
TIPARP	0.093774	0.22589	0.930818	1652	0.18065
FASN	0.0082383	0.027717	0.930818	205	0.18053
TXNDC12	0.013811	0.045283	0.930818	300	0.18045
CCT3	0.14298	0.30173	0.930818	2301	0.18032
RAB39B	0.063719	0.17711	0.930818	1263	0.17951
RAB28	0.011809	0.03917	0.930818	263	0.17906
CHKB	0.025059	0.078084	0.930818	519	0.17892
RAD23B	0.032106	0.097819	0.930818	675	0.17891
ASAH2	0.026074	0.080935	0.930818	551	0.17879
UBXN2A	0.06482	0.17894	0.930818	1281	0.17859
TTC3	0.083536	0.20948	0.930818	1520	0.17837
SCAMP2	0.054939	0.15645	0.930818	1113	0.17822
XRN1	0.087553	0.21596	0.930818	1572	0.17822
ARHGAP5	0.1402	0.2976	0.930818	2264	0.17807
TXNDC2	0.041002	0.12129	0.930818	849	0.17772
PET117	0.11369	0.25706	0.930818	1922	0.17759
SLC9A4	0.014153	0.046272	0.930818	307	0.17747
RAB22A	0.020995	0.066376	0.930818	431	0.17719
SNAP29	0.024468	0.076383	0.930818	507	0.17719
PRKG2	0.16979	0.34152	0.930818	2627	0.17715
PIGL	0.14388	0.30315	0.930818	2309	0.17697
IARS1	0.18788	0.3675	0.930818	2845	0.17693
POLG2	0.065716	0.18046	0.930818	1291	0.17682
GRIK1	0.004913	0.017004	0.930818	137	0.17635
ENDOD1	0.038751	0.11537	0.930818	801	0.17633
LHFPL2	0.020049	0.063668	0.930818	405	0.17619
FZD5	0.03895	0.11592	0.930818	805	0.17604
STMN4	0.009367	0.031345	0.930818	224	0.17594
PIP4K2C	0.15111	0.3139	0.930818	2405	0.17572
BAIAP2	0.029438	0.090373	0.930818	615	0.17568
IL13RA2	0.020264	0.0643	0.930818	409	0.17534
ESR2	0.068123	0.18441	0.930818	1322	0.17518
ECHS1	0.038878	0.11573	0.930818	802	0.17514
UBQLN4	0.021622	0.068254	0.930818	449	0.17506
TAS2R42	0.0047613	0.016479	0.930818	131	0.17479
PI4KB	0.064711	0.17876	0.930818	1279	0.17475
MMP16	0.042089	0.12414	0.930818	874	0.17461
PLPP3	0.07256	0.19178	0.930818	1372	0.17404
DPEP1	0.053714	0.15347	0.930818	1096	0.17395
TAF6L	0.006451	0.022028	0.930818	165	0.17394
AK4	0.052821	0.1512	0.930818	1073	0.17394
ENPP4	0.02029	0.064366	0.930818	410	0.17367
ACAD10	0.058555	0.16542	0.930818	1174	0.17336
GABRA3	0.044367	0.13006	0.930818	911	0.17333
ACO2	0.060963	0.17123	0.930818	1222	0.17333
KCTD10	0.0024644	0.0086314	0.930818	64	0.17332
KLHL25	0.18809	0.36781	0.930818	2850	0.1732
EYA4	0.013598	0.04461	0.930818	294	0.17315
SLC1A2	0.015121	0.049165	0.930818	321	0.17303
PTPRC	0.070395	0.18816	0.930818	1346	0.17296
UGT2B7	0.12768	0.27861	0.930818	2098	0.17288
FKBP1B	0.023814	0.074472	0.930818	496	0.17262
MANBA	0.17354	0.3471	0.930818	2676	0.17261
KLHL32	0.041562	0.12276	0.930818	866	0.1726
MAP3K12	0.080877	0.2053	0.930818	1474	0.1726
DCP2	0.073663	0.19353	0.930818	1384	0.17249
PPP1R15A	0.020607	0.065223	0.930818	418	0.17246
TAAR5	0.048956	0.14168	0.930818	995	0.1723
MOV10L1	0.14981	0.31197	0.930818	2388	0.1719
MFRP	0.041922	0.12374	0.930818	871	0.17163
KCNIP4	0.05981	0.16855	0.930818	1200	0.17162
HABP2	0.030902	0.094521	0.930818	647	0.1716
KLHL13	0.093033	0.22477	0.930818	1644	0.17156
NPR3	0.087465	0.21582	0.930818	1570	0.17155
B3GALT6	0.030305	0.092834	0.930818	632	0.17132
RET	0.019149	0.061007	0.930818	386	0.17129
SCARF2	0.01835	0.058622	0.930818	366	0.17126
MECR	0.0060404	0.020679	0.930818	156	0.17124
HS3ST3A1	0.050033	0.1443	0.930818	1019	0.17064
SAR1A	0.082109	0.20722	0.930818	1494	0.17064
DDX55	0.0030294	0.010587	0.930818	83	0.17056
TIMM23	0.15346	0.31741	0.930818	2430	0.17056
LYZL1	0.0077442	0.026138	0.930818	193	0.17031
CXCR1	0.017113	0.055059	0.930818	347	0.17027
SFXN5	0.020926	0.066183	0.930818	428	0.17027
KLK9	0.084897	0.21162	0.930818	1538	0.17025
DTD1	0.11041	0.25201	0.930818	1877	0.1701
GCAT	0.077617	0.20009	0.930818	1430	0.17001
WDR12	0.014952	0.048684	0.930818	317	0.16995
ABHD2	0.051752	0.14858	0.930818	1054	0.1698
ADAMTS12	0.026346	0.081745	0.930818	557	0.16978
MIER2	0.1286	0.28008	0.930818	2113	0.16973
KLHL34	0.057202	0.16208	0.930818	1153	0.16949
SLC35A3	0.074111	0.19426	0.930818	1393	0.1694
SLC12A8	0.073924	0.19396	0.930818	1389	0.16915
DIAPH3	0.22177	0.41481	0.939905	3272	0.16901
P2RX7	0.11811	0.26392	0.930818	1990	0.16899
SATB1	0.047489	0.138	0.930818	970	0.16896
TTLL3	0.038942	0.1159	0.930818	804	0.16891
KCNT1	0.0049906	0.01726	0.930818	138	0.16851
DUSP6	0.088272	0.21716	0.930818	1589	0.16819
PTP4A2	0.099963	0.23566	0.930818	1723	0.16814
PSMB2	0.0058431	0.020017	0.930818	153	0.16811
SPAST	0.059304	0.16728	0.930818	1188	0.16768
KLC3	0.01109	0.036838	0.930818	254	0.16757
LYG2	0.040362	0.11966	0.930818	837	0.16742
ANKFY1	0.0057874	0.019827	0.930818	152	0.16702
NPRL3	0.030202	0.092573	0.930818	629	0.16699
ADH1C	0.073962	0.19402	0.930818	1390	0.16697
TREM2	0.096045	0.22947	0.930818	1677	0.16694
ACSF2	0.034777	0.1049	0.930818	726	0.16675
PLG	0.03845	0.11458	0.930818	795	0.16668
SETD7	0.13155	0.28452	0.930818	2145	0.16645
NDUFB6	0.093272	0.22515	0.930818	1646	0.16638
COX6A2	0.11367	0.25704	0.930818	1921	0.16638
IL1RAPL2	0.031862	0.097179	0.930818	668	0.16629
DCAF1	0.055068	0.15677	0.930818	1115	0.16613
MCAT	0.056875	0.16124	0.930818	1147	0.16605
ACOX2	0.040697	0.12051	0.930818	844	0.16568
NDUFA3	0.080375	0.20452	0.930818	1464	0.16471
RPS6KA6	0.030048	0.092165	0.930818	624	0.16466
PIGT	0.09023	0.22035	0.930818	1609	0.16454
MMP9	0.01993	0.063319	0.930818	403	0.16431
KIF5A	0.034386	0.1039	0.930818	718	0.1643
CH25H	0.17681	0.35181	0.930818	2715	0.16429
HADH	0.04997	0.14414	0.930818	1018	0.16417
MAST1	0.096181	0.22967	0.930818	1678	0.16391
GFOD2	0.013848	0.045379	0.930818	301	0.16371
NPL	0.1448	0.30448	0.930818	2320	0.16368
POLK	0.0085839	0.028827	0.930818	214	0.16366
IL23A	0.091291	0.22198	0.930818	1620	0.16365
STEAP1	0.0011995	0.0041753	0.865774	40	0.16362
FAP	0.15359	0.31757	0.930818	2432	0.16354
KCNC3	0.035889	0.10785	0.930818	746	0.16344
GPC4	0.028161	0.086818	0.930818	593	0.16339
EPHB2	0.0080551	0.027125	0.930818	201	0.16298
SNAP25	0.095555	0.22873	0.930818	1669	0.16297
PPP2R2B	0.093161	0.22497	0.930818	1645	0.1628
CMPK2	0.10915	0.25007	0.930818	1860	0.16279
ATP8A1	0.20875	0.39685	0.933463	3113	0.16272
XPO5	0.078226	0.20108	0.930818	1439	0.16259
CACNA1D	0.089515	0.21922	0.930818	1606	0.16251
OSGEPL1	0.048818	0.14131	0.930818	992	0.16248
TLR2	6.67e-05	0.00019788	0.083911	20	0.16238
CTPS2	0.045088	0.13201	0.930818	925	0.16236
SLC30A3	0.066602	0.18195	0.930818	1303	0.16232
USP11	0.11963	0.26621	0.930818	2012	0.16232
PIK3R3	0.03049	0.093326	0.930818	634	0.16227
STAM	0.15676	0.32232	0.930818	2464	0.16213
ST8SIA1	0.019174	0.061065	0.930818	388	0.16208
OTUD6B	0.024505	0.076515	0.930818	508	0.16202
TGFB2	0.034762	0.10487	0.930818	725	0.16194
LTC4S	0.011822	0.039215	0.930818	264	0.16173
CHRNB1	0.021432	0.067682	0.930818	444	0.16153
SLC2A4	0.2207	0.41332	0.939905	3256	0.16137
BCO1	0.044393	0.13014	0.930818	913	0.16132
ADGRG6	0.11553	0.25994	0.930818	1950	0.1613
MC3R	0.06111	0.17162	0.930818	1225	0.16113
TMED9	0.031286	0.095609	0.930818	656	0.16112
SCAMP1	0.030251	0.092706	0.930818	630	0.16096
ACVR2B	0.01203	0.03985	0.930818	268	0.16091
SLC41A1	0.035063	0.1057	0.930818	728	0.1609
RAB9B	0.027924	0.086182	0.930818	588	0.16074
SPSB4	0.13324	0.28706	0.930818	2171	0.16065
RAD9A	0.12627	0.2765	0.930818	2086	0.16038
CYB5D1	0.033792	0.10232	0.930818	708	0.16032
ALDOA	0.21318	0.40294	0.934977	3170	0.1603
MCL1	0.041119	0.12159	0.930818	855	0.16029
NEK2	0.053632	0.15324	0.930818	1093	0.15982
RNF144B	0.02817	0.086844	0.930818	594	0.1595
GSTCD	0.0041215	0.014331	0.930818	116	0.15943
PAN3	0.060538	0.17027	0.930818	1218	0.15928
B3GNT2	0.040245	0.11933	0.930818	833	0.1592
DAPK3	0.13198	0.28518	0.930818	2152	0.15919
UCP1	0.15485	0.31948	0.930818	2442	0.15901
ITFG1	0.050076	0.14442	0.930818	1020	0.159
KCNQ2	0.040303	0.11948	0.930818	835	0.1589
HS2ST1	0.072607	0.19184	0.930818	1373	0.15857
SETDB2	0.041681	0.12312	0.930818	868	0.15851
PHKA1	0.08026	0.20434	0.930818	1462	0.15846
BPNT2	0.085865	0.21319	0.930818	1552	0.15845
INS	0.071775	0.19037	0.930818	1362	0.15835
JARID2	0.060687	0.17059	0.930818	1220	0.15819
ZDHHC2	0.085173	0.21207	0.930818	1539	0.15816
GPR161	0.10659	0.24606	0.930818	1829	0.15811
B4GALT2	0.020476	0.064876	0.930818	414	0.1579
UGT2A1	0.057452	0.16275	0.930818	1157	0.15783
PRIM1	0.041349	0.12222	0.930818	863	0.15779
INPPL1	0.053284	0.15231	0.930818	1084	0.15778
DRD2	0.079145	0.20254	0.930818	1452	0.15765
CIT	0.12527	0.27491	0.930818	2076	0.15765
CDK19	0.050866	0.14641	0.930818	1033	0.15762
ALOX15	0.1292	0.28098	0.930818	2117	0.15754
BCL2A1	0.07056	0.18841	0.930818	1349	0.15751
USP4	0.02067	0.065407	0.930818	421	0.15748
RAB27B	0.041012	0.12132	0.930818	851	0.15743
KIF18A	0.10108	0.23737	0.930818	1740	0.1573
SPCS3	0.074288	0.19454	0.930818	1395	0.15729
TNFAIP1	0.016228	0.052481	0.930818	335	0.15725
LGR4	0.18157	0.35865	0.930818	2773	0.15705
NME4	0.11307	0.25613	0.930818	1913	0.15685
CHRNA6	0.1037	0.24141	0.930818	1777	0.15682
ATP1A4	0.020634	0.065307	0.930818	419	0.15672
FLVCR1	0.090019	0.21999	0.930818	1607	0.15671
CTCFL	0.10355	0.24118	0.930818	1775	0.15671
BACE1	0.14189	0.3001	0.930818	2284	0.15663
NDUFA11	0.016368	0.052871	0.930818	336	0.15643
PANK2	0.098984	0.2341	0.930818	1714	0.15618
PRKAG1	0.2085	0.3965	0.933463	3109	0.1561
RAP2A	0.023249	0.072839	0.930818	480	0.15605
CCT6B	0.14111	0.29893	0.930818	2274	0.15592
PPIC	0.057066	0.1617	0.930818	1152	0.15583
NXNL2	0.044274	0.12984	0.930818	910	0.15575
ACY3	0.013127	0.043204	0.930818	285	0.15557
PPIL1	0.010733	0.035718	0.930818	248	0.15549
GRIN2D	0.01204	0.039884	0.930818	269	0.15512
MMP27	0.1723	0.34524	0.930818	2659	0.15498
EDEM3	0.057002	0.16154	0.930818	1150	0.15497
FECH	0.013774	0.045166	0.930818	298	0.15496
SPAM1	0.14871	0.31038	0.930818	2370	0.15494
PLXNA3	0.039662	0.11782	0.930818	823	0.15485
NDOR1	0.059882	0.16873	0.930818	1202	0.15482
KATNA1	0.04604	0.13438	0.930818	949	0.15399
TDRD1	0.235	0.43268	0.942076	3449	0.15387
GLCCI1	0.13546	0.29046	0.930818	2199	0.15376
LRPAP1	0.18692	0.36617	0.930818	2833	0.15373
RNF130	0.0095877	0.032055	0.930818	229	0.1537
SLC35C1	0.10572	0.24467	0.930818	1815	0.15365
CLCNKA	0.073924	0.19396	0.930818	1388	0.15355
IGF2	0.0035287	0.012269	0.930818	95	0.15354
TRIM33	0.094092	0.22641	0.930818	1659	0.15325
EXOSC5	0.028363	0.087375	0.930818	597	0.15302
SERPINH1	0.10307	0.24046	0.930818	1769	0.15302
ABHD3	0.04947	0.14297	0.930818	1008	0.15263
SUPT5H	0.012057	0.039928	0.930818	270	0.15257
GPR19	0.0367	0.10997	0.930818	755	0.15251
GPBAR1	0.01062	0.035384	0.930818	244	0.15232
METAP1D	0.02121	0.067043	0.930818	437	0.15227
MAP3K20	0.044149	0.12954	0.930818	909	0.15225
AOX1	0.031961	0.097447	0.930818	671	0.15215
HS6ST3	0.091173	0.2218	0.930818	1619	0.152
PLCD1	0.02879	0.088528	0.930818	603	0.15199
SBNO1	0.017733	0.056878	0.930818	357	0.15194
TPCN2	0.11197	0.25443	0.930818	1902	0.15193
MST1R	0.097387	0.23156	0.930818	1697	0.15187
NLN	0.10184	0.23855	0.930818	1753	0.15163
DDHD1	0.017068	0.054922	0.930818	345	0.15158
DDX23	0.068484	0.18497	0.930818	1325	0.15145
SLC32A1	0.094038	0.22631	0.930818	1658	0.15126
ZER1	0.13247	0.28588	0.930818	2161	0.15111
NEK1	0.1362	0.29159	0.930818	2215	0.15103
TRIM5	0.037084	0.111	0.930818	767	0.15097
PHC2	0.021828	0.068797	0.930818	454	0.15088
HSPB1	0.041177	0.12174	0.930818	858	0.15071
FUT7	0.052673	0.15081	0.930818	1071	0.15043
CPA4	0.067165	0.18289	0.930818	1311	0.15034
BMX	0.0078763	0.02654	0.930818	196	0.15021
RAC2	0.021327	0.067387	0.930818	440	0.1502
REXO2	0.059219	0.16706	0.930818	1185	0.15017
NUP160	0.11541	0.25972	0.930818	1946	0.15002
PCGF1	0.088937	0.21826	0.930818	1596	0.14996
ASB6	0.012012	0.039794	0.930818	267	0.14986
CPSF3	0.10128	0.23767	0.930818	1742	0.14986
STX2	0.034278	0.10361	0.930818	715	0.14962
ANGPT1	0.049932	0.14405	0.930818	1016	0.14947
DNAH11	0.15875	0.32521	0.930818	2490	0.14934
SLC13A4	0.1046	0.24287	0.930818	1793	0.14931
PPP1R13B	0.026157	0.08118	0.930818	553	0.14929
TADA3	0.053685	0.15339	0.930818	1094	0.14924
SLC25A43	0.16034	0.32763	0.930818	2507	0.14921
UBXN10	0.0017988	0.0062907	0.930818	53	0.14899
NSDHL	0.086486	0.21422	0.930818	1559	0.14887
KLHL26	0.041537	0.12269	0.930818	865	0.14879
SETD2	0.09466	0.22735	0.930818	1663	0.14872
GRK7	0.23902	0.43822	0.942718	3507	0.14868
DNM1	0.18258	0.36009	0.930818	2780	0.14863
DDX28	0.093393	0.22532	0.930818	1649	0.14853
NCOR2	0.045667	0.13343	0.930818	939	0.14849
SLC31A1	0.026498	0.08218	0.930818	561	0.14837
POLB	0.064387	0.17822	0.930818	1273	0.14829
CLNS1A	0.017973	0.057536	0.930818	364	0.14826
CYP4F8	0.13784	0.29407	0.930818	2237	0.14793
GPRASP1	0.06805	0.18429	0.930818	1319	0.14792
PPP1R14B	0.004031	0.014018	0.930818	113	0.14778
RCC1	0.027056	0.083787	0.930818	569	0.1476
MAP2K1	0.071959	0.19069	0.930818	1364	0.14751
ODF2	0.04039	0.11973	0.930818	838	0.14725
FIBCD1	0.11988	0.26658	0.930818	2014	0.1472
FBXL3	0.031789	0.096997	0.930818	667	0.14706
KLHL12	0.022738	0.071349	0.930818	469	0.14695
RBBP8	0.021322	0.067374	0.930818	439	0.14691
EGF	0.16549	0.33516	0.930818	2576	0.14671
TMED2	0.038295	0.11422	0.930818	791	0.14665
DKC1	0.14034	0.29784	0.930818	2266	0.14634
SKP1	0.018957	0.060446	0.930818	379	0.14632
SPNS1	0.10984	0.25112	0.930818	1868	0.14624
CHRM1	0.10956	0.2507	0.930818	1865	0.14592
GPRC5A	0.00086639	0.0030324	0.718089	35	0.1458
UBASH3A	0.060027	0.16904	0.930818	1204	0.14578
PADI3	0.084053	0.21034	0.930818	1526	0.14574
ALKBH3	0.040804	0.12076	0.930818	847	0.14573
PCK1	0.044498	0.13042	0.930818	914	0.14572
FTMT	0.21696	0.4082	0.938654	3211	0.1455
RDH10	0.12686	0.27735	0.930818	2090	0.14534
GTPBP3	0.049028	0.14186	0.930818	1000	0.14524
WDR5B	0.024389	0.076135	0.930818	505	0.14487
BAZ2A	0.043244	0.12712	0.930818	891	0.14474
CTDSP1	0.021146	0.066845	0.930818	435	0.14471
RNF7	0.16761	0.33836	0.930818	2603	0.1447
MAPRE3	0.13758	0.29364	0.930818	2234	0.14467
NCF2	0.11878	0.26489	0.930818	2000	0.14456
AMBRA1	0.1328	0.28639	0.930818	2165	0.14455
CASZ1	0.16626	0.33632	0.930818	2587	0.14451
CTRB1	0.18777	0.36733	0.930818	2844	0.14446
CNOT6	0.025281	0.078654	0.930818	523	0.14445
NDUFA7	0.07219	0.19111	0.930818	1367	0.14443
DHX30	0.049138	0.14211	0.930818	1004	0.14418
COL3A1	0.18597	0.36488	0.930818	2820	0.14415
TNK2	0.045271	0.13246	0.930818	932	0.14412
SMPDL3A	0.03672	0.11002	0.930818	756	0.14381
BCR	0.14409	0.30345	0.930818	2311	0.1437
KCNA6	0.02502	0.077997	0.930818	517	0.14367
MRPL37	0.045363	0.13266	0.930818	934	0.14352
CORO6	0.006556	0.022337	0.930818	167	0.14346
NMRAL1	0.030773	0.09416	0.930818	645	0.14346
UPF3B	0.0065529	0.022327	0.930818	166	0.14344
CAMK1	0.14848	0.31004	0.930818	2368	0.14343
CDC14B	0.19464	0.37708	0.930818	2932	0.14329
KPNB1	0.029653	0.091026	0.930818	618	0.14319
STXBP3	0.20508	0.39165	0.933446	3067	0.14304
UQCRC1	0.12381	0.27261	0.930818	2059	0.14291
UTS2R	0.14547	0.30549	0.930818	2331	0.14286
WNK4	0.18306	0.36078	0.930818	2791	0.14282
ATP2C1	0.10764	0.24768	0.930818	1842	0.14278
TLK2	0.10829	0.24868	0.930818	1850	0.14263
KDM5C	0.15789	0.32397	0.930818	2480	0.14261
ENSG00000198223	0.043181	0.12696	0.930818	889	0.14259
NAPSA	0.051011	0.14679	0.930818	1038	0.14247
MRGPRX3	0.02345	0.073445	0.930818	485	0.14246
HPRT1	0.16745	0.3381	0.930818	2601	0.14242
KLHL36	0.030117	0.09235	0.930818	626	0.14237
PDE5A	0.11757	0.26313	0.930818	1983	0.14236
PCSK7	0.119	0.26523	0.930818	2003	0.14224
IFNG	0.0804	0.20456	0.930818	1466	0.14205
ACE	0.12919	0.28096	0.930818	2116	0.14199
TBXA2R	0.014209	0.046431	0.930818	308	0.14164
ROR1	0.078141	0.20095	0.930818	1436	0.14159
ACCS	0.17388	0.3476	0.930818	2678	0.14152
MECOM	0.14101	0.29877	0.930818	2273	0.14151
TDRD9	0.10708	0.24682	0.930818	1836	0.14137
DPM1	0.053709	0.15345	0.930818	1095	0.14135
MPP3	0.033552	0.10174	0.930818	704	0.14117
SLC35D1	0.14935	0.3113	0.930818	2382	0.1411
RNF31	0.10906	0.24993	0.930818	1859	0.14104
CUL3	0.15047	0.3129	0.930818	2397	0.14095
SLC44A3	0.028686	0.088254	0.930818	602	0.1409
SLC7A1	0.037366	0.11181	0.930818	776	0.14084
RPS3	0.032274	0.098293	0.930818	680	0.14079
PPP2R5A	0.048238	0.13988	0.930818	985	0.14075
PDIA6	0.1204	0.26735	0.930818	2022	0.14073
HDC	0.18593	0.36483	0.930818	2819	0.14069
GPR156	0.15389	0.31802	0.930818	2434	0.14066
RBFOX2	0.065931	0.18082	0.930818	1294	0.14063
CPB1	0.074074	0.19421	0.930818	1392	0.1406
HDLBP	0.036276	0.10886	0.930818	749	0.14042
SYT3	0.1611	0.32877	0.930818	2517	0.1402
ETFA	0.10566	0.24458	0.930818	1814	0.14
DGKH	0.057742	0.16342	0.930818	1161	0.13996
KLK14	0.10609	0.24527	0.930818	1821	0.13971
STAT5B	0.082702	0.20819	0.930818	1506	0.1397
CYP27B1	0.036989	0.11076	0.930818	763	0.13955
SMG8	0.029193	0.089698	0.930818	610	0.13946
GCK	0.070355	0.1881	0.930818	1345	0.13946
ST13	0.091453	0.22228	0.930818	1624	0.13932
GDPD1	0.13883	0.29554	0.930818	2246	0.13912
IGHMBP2	0.029599	0.090859	0.930818	617	0.139
PRG2	0.19576	0.37862	0.930818	2952	0.13899
FAM135A	0.13698	0.29273	0.930818	2227	0.13897
SELENOI	0.20466	0.39111	0.933446	3061	0.13893
NTPCR	0.060194	0.16944	0.930818	1209	0.13887
MYLIP	0.14995	0.31217	0.930818	2390	0.13864
KCNJ11	0.098712	0.23368	0.930818	1710	0.13853
MAP4K1	0.14138	0.29935	0.930818	2279	0.1385
LCLAT1	0.13889	0.29562	0.930818	2249	0.13849
MOK	0.12938	0.28126	0.930818	2124	0.13845
PSMA4	0.065258	0.17969	0.930818	1287	0.13843
GNA14	0.025878	0.080341	0.930818	546	0.1384
ACAT2	0.21246	0.40194	0.934607	3161	0.13838
RCHY1	0.014888	0.048495	0.930818	316	0.13834
NR1H3	0.016856	0.054332	0.930818	342	0.13825
GATB	0.14831	0.30979	0.930818	2366	0.13811
MAL2	0.11687	0.26193	0.930818	1968	0.13806
TYW5	0.029752	0.091316	0.930818	620	0.138
TOMM20	0.14557	0.30569	0.930818	2333	0.1378
MOGS	0.025305	0.07873	0.930818	525	0.13768
AKR1B1	0.040456	0.11989	0.930818	840	0.13743
SLC9A5	0.238	0.43684	0.942718	3495	0.13716
C1RL	0.02725	0.084334	0.930818	573	0.13709
ASIC4	0.096759	0.23058	0.930818	1689	0.13706
PRDM15	0.048552	0.14064	0.930818	988	0.13694
F5	0.096756	0.23058	0.930818	1688	0.13687
GGT6	0.056775	0.16099	0.930818	1144	0.13683
NDUFS1	0.19595	0.37887	0.930818	2957	0.13672
GJB3	0.17525	0.34953	0.930818	2693	0.13652
ENSG00000138641	0.10447	0.24265	0.930818	1790	0.13646
PTPRU	0.085896	0.21326	0.930818	1553	0.13629
NID1	0.19534	0.37808	0.930818	2945	0.13623
TAS2R41	0.10902	0.24988	0.930818	1858	0.13619
AP2M1	0.011577	0.038422	0.930818	261	0.13615
YWHAZ	0.072271	0.19123	0.930818	1368	0.13613
GUCY1A1	0.10558	0.24443	0.930818	1811	0.136
JPH3	0.091923	0.22302	0.930818	1628	0.13597
AASS	0.24468	0.44591	0.944603	3587	0.13593
MYO5A	0.006849	0.023249	0.930818	173	0.13566
SENP3	0.20323	0.38915	0.933446	3044	0.13562
HPCAL4	0.033981	0.10283	0.930818	711	0.13558
SRSF9	0.063998	0.17757	0.930818	1267	0.13557
FDX2	0.068231	0.18459	0.930818	1323	0.13548
MAPKAPK3	0.10201	0.23883	0.930818	1754	0.13538
NAT14	0.11448	0.25833	0.930818	1933	0.13538
BRS3	0.045002	0.13178	0.930818	923	0.13507
XPO6	0.15488	0.31953	0.930818	2443	0.13493
HMGCR	0.23676	0.43514	0.942718	3476	0.13485
AP2A1	0.12132	0.2688	0.930818	2032	0.13483
PPFIA1	0.032051	0.097677	0.930818	673	0.13478
PTPRE	0.059819	0.16857	0.930818	1201	0.13474
PLD3	0.081041	0.20552	0.930818	1476	0.13443
NRXN2	0.01028	0.03428	0.930818	239	0.13442
CD46	0.070857	0.18891	0.930818	1354	0.13439
UBE2U	0.13605	0.29136	0.930818	2212	0.13421
RHOT2	0.14072	0.29836	0.930818	2270	0.13418
DIO3	0.0958	0.2291	0.930818	1674	0.13414
TMX2	0.11753	0.26308	0.930818	1980	0.13412
NUCKS1	0.022147	0.069694	0.930818	463	0.13411
TRHDE	0.14677	0.30747	0.930818	2350	0.13406
NR1D1	0.11851	0.26452	0.930818	1997	0.13401
SLC6A17	0.1182	0.26405	0.930818	1992	0.13396
GPR6	0.22884	0.42438	0.941441	3366	0.13378
MED20	0.13909	0.29591	0.930818	2253	0.13371
IL1B	0.083204	0.20897	0.930818	1513	0.13363
FMO5	0.069637	0.18694	0.930818	1336	0.13351
CSGALNACT2	0.058547	0.16541	0.930818	1173	0.1335
HTR5A	0.056046	0.15925	0.930818	1129	0.13336
UCK1	0.061194	0.17184	0.930818	1227	0.13321
ACHE	0.028295	0.087174	0.930818	596	0.13316
TPCN1	0.080695	0.20504	0.930818	1471	0.13289
SORCS1	0.079913	0.20381	0.930818	1458	0.13278
GALR3	0.11547	0.25982	0.930818	1948	0.13277
RIOK2	0.11429	0.25803	0.930818	1930	0.13258
TRIM24	0.069101	0.186	0.930818	1331	0.13233
ROBO2	0.22897	0.42455	0.941441	3367	0.13223
NR0B1	0.1645	0.33367	0.930818	2561	0.13208
MKNK2	0.058997	0.16651	0.930818	1180	0.13185
SMAD2	0.17253	0.34559	0.930818	2663	0.1318
TRIM13	0.14491	0.30466	0.930818	2322	0.13162
AK2	0.053892	0.15388	0.930818	1101	0.13138
MCM3	0.020704	0.065497	0.930818	422	0.13134
CAPN3	0.20098	0.38594	0.932556	3018	0.13133
DDX21	0.054341	0.15499	0.930818	1105	0.13131
RAB7A	0.019102	0.06086	0.930818	384	0.13128
CTSB	0.20627	0.39334	0.933446	3079	0.13128
CDKN3	0.2395	0.43893	0.942718	3515	0.13118
DAGLA	0.035452	0.10674	0.930818	736	0.131
LYZ	0.12178	0.26954	0.930818	2039	0.13098
TMEM104	0.047582	0.13824	0.930818	973	0.13095
DCK	0.047681	0.13849	0.930818	974	0.13082
PEMT	0.0051267	0.017707	0.930818	143	0.13067
SLC40A1	0.067565	0.18353	0.930818	1314	0.13061
APCS	0.12011	0.26693	0.930818	2018	0.13054
IKBKE	0.11062	0.25235	0.930818	1882	0.13053
CDK5R1	0.0060433	0.020687	0.930818	157	0.13048
MDM2	0.2271	0.42209	0.941441	3341	0.13035
UGT1A5	0.1994	0.38374	0.932556	3001	0.13032
LCN12	0.066541	0.18185	0.930818	1301	0.13027
PRMT1	0.21713	0.40845	0.938654	3213	0.13022
HS6ST1	0.081342	0.20602	0.930818	1480	0.13016
NUDT7	0.0063183	0.021578	0.930818	164	0.13009
SCFD1	0.23894	0.43812	0.942718	3505	0.13002
PPA1	0.22473	0.41892	0.940703	3316	0.12981
SYT1	0.24682	0.44873	0.945102	3618	0.1297
PRR14L	0.059037	0.16661	0.930818	1182	0.12964
PIP5K1C	0.15495	0.31964	0.930818	2446	0.12963
CERS1	0.12359	0.27228	0.930818	2055	0.12962
KCTD18	0.11453	0.25841	0.930818	1935	0.1296
TREX1	0.02474	0.077175	0.930818	511	0.12958
SLC25A32	0.029984	0.091978	0.930818	623	0.12957
UBE4A	0.015568	0.050499	0.930818	329	0.12955
XDH	0.066756	0.18219	0.930818	1306	0.12949
GPR63	0.15034	0.31271	0.930818	2396	0.12949
CDK9	0.051219	0.14729	0.930818	1043	0.12948
BRWD1	0.051589	0.14818	0.930818	1050	0.12941
SLC12A7	0.094038	0.22631	0.930818	1657	0.1294
DDX27	0.00099963	0.0035064	0.782569	38	0.12939
CYP7B1	0.04695	0.13672	0.930818	965	0.1293
CDKL2	0.13165	0.28468	0.930818	2147	0.12894
M6PR	0.029077	0.089352	0.930818	608	0.1289
UGT2A3	0.019005	0.060586	0.930818	380	0.12885
CA13	0.11193	0.25436	0.930818	1901	0.12884
MVK	0.049193	0.14228	0.930818	1005	0.12865
DLG4	0.046821	0.13641	0.930818	964	0.12857
CKMT1B	0.13312	0.2869	0.930818	2169	0.12854
AGXT2	0.043099	0.12675	0.930818	887	0.12844
EPHX4	0.01875	0.059817	0.930818	373	0.12842
PTPN3	0.090552	0.22087	0.930818	1614	0.12827
RASL10A	0.05268	0.15083	0.930818	1072	0.12825
SLC25A12	0.16741	0.33805	0.930818	2600	0.12822
SEC14L1	0.032773	0.099599	0.930818	685	0.12818
RXFP1	0.081264	0.20589	0.930818	1478	0.12815
CRB2	0.1248	0.27418	0.930818	2072	0.12813
IFNGR1	0.038496	0.1147	0.930818	797	0.12802
MAOA	0.2	0.38464	0.932556	3009	0.12797
IL21R	0.12366	0.2724	0.930818	2057	0.12795
RPS6KA1	0.033364	0.10124	0.930818	698	0.12791
HDAC5	0.12922	0.28101	0.930818	2118	0.12782
SLC37A3	0.033761	0.10223	0.930818	707	0.12733
TSEN2	0.11671	0.26167	0.930818	1966	0.1272
SLC9C1	0.16796	0.33891	0.930818	2606	0.1272
LNX1	0.21836	0.41011	0.938654	3231	0.12718
CD274	0.17245	0.34547	0.930818	2662	0.12674
NCOA4	0.18546	0.36418	0.930818	2811	0.12657
EPHA4	0.13756	0.29361	0.930818	2233	0.12655
SDCBP	0.063318	0.17643	0.930818	1258	0.1264
USP7	0.034246	0.10351	0.930818	714	0.12639
ADRA2C	0.10839	0.24884	0.930818	1851	0.12638
NME7	0.13599	0.29127	0.930818	2211	0.12637
PHLPP2	0.025409	0.079026	0.930818	527	0.12636
ADARB1	0.069957	0.18749	0.930818	1341	0.12635
RDH13	0.12705	0.27762	0.930818	2093	0.12618
PSEN1	0.090179	0.22028	0.930818	1608	0.12616
DSEL	0.20864	0.39671	0.933463	3112	0.12604
SLC6A7	0.030107	0.092319	0.930818	625	0.1259
EXOSC2	0.15142	0.31438	0.930818	2408	0.12569
MC2R	0.085252	0.21219	0.930818	1541	0.12555
DDT	0.021967	0.069169	0.930818	458	0.12553
KCNJ14	0.013737	0.045059	0.930818	297	0.12552
PHYH	0.24333	0.44413	0.944555	3566	0.12551
ATP5MG	0.049935	0.14405	0.930818	1017	0.1253
PPID	0.026688	0.082754	0.930818	566	0.12518
HDAC8	0.208	0.3958	0.933463	3103	0.12511
PDYN	0.091419	0.22223	0.930818	1622	0.12497
GPR4	0.13211	0.28539	0.930818	2154	0.12488
PDC	0.15819	0.32438	0.930818	2484	0.12486
LPL	0.061473	0.17251	0.930818	1231	0.1246
PTER	0.11545	0.25979	0.930818	1947	0.12446
INSL3	0.024274	0.075796	0.930818	503	0.1244
GPR82	0.037008	0.1108	0.930818	764	0.12424
FZD2	0.097662	0.23203	0.930818	1699	0.1241
GPC6	0.032464	0.098802	0.930818	682	0.12407
CAPN1	0.081934	0.20696	0.930818	1489	0.12385
ACSL4	0.039536	0.11749	0.930818	820	0.12369
COL4A2	0.045058	0.13193	0.930818	924	0.12369
PBK	0.018935	0.060381	0.930818	377	0.12366
ERCC8	0.026486	0.082148	0.930818	560	0.12366
CACNA1G	0.091684	0.22266	0.930818	1626	0.12364
SDHB	0.066729	0.18215	0.930818	1305	0.1236
ATP13A3	0.20964	0.39806	0.934244	3125	0.12353
SLCO1B3	0.23122	0.42759	0.941441	3396	0.1235
ENPEP	0.10079	0.23693	0.930818	1736	0.1234
RFC5	0.20392	0.39012	0.933446	3052	0.12336
SLC17A3	0.051944	0.14905	0.930818	1057	0.12328
PRKAR1A	0.14414	0.30352	0.930818	2313	0.12324
SPACA5	0.030496	0.093341	0.930818	636	0.12321
RASA1	0.093326	0.22523	0.930818	1648	0.12313
EPHB1	0.16208	0.3303	0.930818	2529	0.12311
SI	0.038102	0.11368	0.930818	788	0.12309
RNF122	0.010642	0.035446	0.930818	245	0.12271
CHRNA4	0.069902	0.18739	0.930818	1339	0.12267
SERPING1	0.025803	0.080145	0.930818	540	0.12252
PPIL3	0.11413	0.25777	0.930818	1925	0.1225
POMGNT1	0.041207	0.12181	0.930818	859	0.12243
CBLB	0.073672	0.19355	0.930818	1385	0.12243
FNTB	0.087195	0.21536	0.930818	1567	0.12241
AKR1E2	0.042086	0.12413	0.930818	873	0.12235
SLC5A3	0.0073795	0.024916	0.930818	183	0.12226
GRM1	0.14953	0.31153	0.930818	2385	0.12223
BCL6	0.13921	0.29609	0.930818	2255	0.12219
MAP3K11	0.0045921	0.01592	0.930818	127	0.12182
RHO	0.037932	0.11321	0.930818	785	0.12181
DOC2B	0.034151	0.10325	0.930818	712	0.12157
SIRT6	0.10401	0.24188	0.930818	1782	0.12151
MAPK7	0.053563	0.15304	0.930818	1090	0.12138
DGKZ	0.22745	0.42258	0.941441	3345	0.12138
CDK12	0.031779	0.096967	0.930818	666	0.12122
SETD1A	0.13905	0.29586	0.930818	2252	0.12112
ATP6AP1	0.018853	0.06012	0.930818	375	0.1211
CD163	0.020835	0.06589	0.930818	425	0.12105
NOX3	0.066679	0.18207	0.930818	1304	0.12103
SLC23A2	0.23966	0.43918	0.942718	3519	0.12086
SLC39A8	0.11526	0.25951	0.930818	1944	0.12079
TNNI3	0.0025975	0.0090575	0.930818	70	0.12054
KCNH7	0.043946	0.129	0.930818	902	0.12044
CLK3	0.052009	0.14918	0.930818	1059	0.1204
MMP14	0.082663	0.20812	0.930818	1504	0.12035
GDI1	0.22354	0.41727	0.940685	3301	0.12035
ISOC2	0.14179	0.29996	0.930818	2283	0.12006
ATP23	0.020348	0.064522	0.930818	412	0.11992
GSR	0.076529	0.19829	0.930818	1421	0.11988
ATRIP	0.15554	0.32047	0.930818	2455	0.11977
COQ2	0.0055883	0.019173	0.930818	151	0.11972
A4GNT	0.11056	0.25225	0.930818	1880	0.11964
KIT	0.26727	0.4759	0.952445	3874	0.11954
CHIT1	0.050778	0.1462	0.930818	1031	0.11945
UPB1	0.07623	0.19781	0.930818	1417	0.11943
KIF20B	0.090676	0.22105	0.930818	1615	0.11936
MRI1	0.1276	0.27847	0.930818	2096	0.1192
PCCA	0.11733	0.26273	0.930818	1976	0.11918
ACVR1C	0.16223	0.33051	0.930818	2534	0.11916
PADI2	0.10299	0.24036	0.930818	1767	0.11907
GABRB3	0.064691	0.17871	0.930818	1278	0.11905
LTBR	0.044785	0.13122	0.930818	919	0.11904
DUT	0.01459	0.047614	0.930818	313	0.11881
ABCA4	0.051416	0.14776	0.930818	1047	0.11879
NXN	0.1145	0.25837	0.930818	1934	0.11868
PLAU	0.045185	0.13224	0.930818	929	0.11855
PPP1R1C	0.063955	0.1775	0.930818	1266	0.11831
ASZ1	0.17884	0.35468	0.930818	2742	0.11831
CD72	0.016644	0.053674	0.930818	341	0.11816
TRIB2	0.20349	0.38954	0.933446	3047	0.11815
ENTPD7	0.0042227	0.014662	0.930818	120	0.11793
CDK13	0.034413	0.10397	0.930818	719	0.11792
COPS5	0.11172	0.25403	0.930818	1897	0.11791
CYCS	0.27476	0.48552	0.955044	3961	0.11787
SRPK3	0.069938	0.18746	0.930818	1340	0.11775
COPG2	0.15279	0.31642	0.930818	2422	0.1177
PIK3R6	0.043602	0.12809	0.930818	897	0.11746
CPA5	0.057288	0.16231	0.930818	1154	0.11709
SENP5	0.051011	0.14679	0.930818	1039	0.11695
MRPL49	0.19858	0.38264	0.932556	2989	0.11695
ATOX1	0.24742	0.44955	0.945124	3626	0.11693
CMPK1	0.084521	0.21107	0.930818	1532	0.11691
TAS2R40	0.18003	0.35645	0.930818	2751	0.11655
IPO11	0.19828	0.38222	0.932556	2985	0.11654
MARCO	0.06212	0.17411	0.930818	1241	0.11651
NDUFS2	0.098504	0.23338	0.930818	1708	0.11645
GRM2	0.03204	0.097649	0.930818	672	0.11639
HLA-DOA	0.049095	0.142	0.930818	1002	0.11638
B3GALT4	0.019347	0.0616	0.930818	391	0.11632
NGFR	0.018954	0.060434	0.930818	378	0.11623
GRHPR	0.060504	0.17018	0.930818	1214	0.11608
PDE6A	0.13976	0.29697	0.930818	2260	0.11599
PRMT5	0.14567	0.30583	0.930818	2334	0.11588
KCNV2	0.2323	0.42907	0.942076	3404	0.11588
ASS1	0.16548	0.33514	0.930818	2575	0.11577
AIRE	0.16767	0.33844	0.930818	2604	0.11572
AATK	0.15631	0.32165	0.930818	2458	0.11569
MATN3	0.2619	0.46901	0.951432	3809	0.11569
PARG	0.15906	0.32567	0.930818	2493	0.1156
MTMR3	0.047079	0.13701	0.930818	966	0.11551
ST6GAL1	0.020908	0.066124	0.930818	427	0.11548
NT5C	0.084032	0.2103	0.930818	1525	0.11548
CANT1	0.096373	0.22997	0.930818	1682	0.11546
CDKL5	0.20155	0.38671	0.932556	3023	0.11533
ACSBG1	0.023814	0.074472	0.930818	495	0.11529
N4BP2	0.075801	0.19711	0.930818	1412	0.11519
GPR52	0.0074729	0.025235	0.930818	187	0.11504
DGKD	0.048541	0.14062	0.930818	987	0.11496
ELOVL7	0.097827	0.23228	0.930818	1703	0.11488
TMPRSS11D	0.082633	0.20807	0.930818	1503	0.11483
VDAC2	0.085284	0.21223	0.930818	1543	0.11462
RAP2C	0.057884	0.1638	0.930818	1163	0.11461
VPS28	0.051724	0.1485	0.930818	1053	0.11454
AP3S1	0.11233	0.25501	0.930818	1907	0.1145
OPN3	0.13266	0.28618	0.930818	2164	0.11435
REM1	0.14233	0.30074	0.930818	2292	0.11422
PTPRR	0.13572	0.29085	0.930818	2205	0.11411
PMVK	0.22719	0.42223	0.941441	3342	0.114
LIMK1	0.13585	0.29105	0.930818	2209	0.11396
DDX5	0.055445	0.15772	0.930818	1122	0.11384
GRIK3	0.023802	0.074429	0.930818	494	0.11381
SLC28A2	0.20705	0.39446	0.933446	3092	0.1137
DHDH	0.062608	0.17519	0.930818	1249	0.11369
ARSB	0.10252	0.23961	0.930818	1761	0.11356
ASF1A	0.012872	0.042439	0.930818	279	0.11351
SLC22A8	0.059577	0.16795	0.930818	1195	0.1135
PNPLA7	0.15828	0.32452	0.930818	2485	0.11346
PTH1R	0.17147	0.34405	0.930818	2646	0.11346
SIRPA	0.031251	0.095516	0.930818	655	0.11343
RAMP3	0.050419	0.14528	0.930818	1025	0.11335
MLKL	0.2292	0.42487	0.941441	3369	0.11328
SIRT7	0.15063	0.31314	0.930818	2400	0.11313
SLC5A6	0.035125	0.10586	0.930818	729	0.11301
ISOC1	0.26547	0.4736	0.952445	3847	0.11299
UBE3B	0.082829	0.20841	0.930818	1508	0.11295
DERA	0.034421	0.10398	0.930818	720	0.1129
APOBEC3B	0.12275	0.27103	0.930818	2047	0.1129
TAF3	0.19002	0.37061	0.930818	2879	0.11288
B3GALNT2	0.19297	0.37477	0.930818	2911	0.11287
GPR153	0.10383	0.24161	0.930818	1779	0.11281
PTPRJ	0.15258	0.3161	0.930818	2420	0.11279
CHRNA2	0.035203	0.10607	0.930818	731	0.11276
KYNU	0.059658	0.16817	0.930818	1196	0.11267
KPNA1	0.13569	0.29082	0.930818	2204	0.11263
NPY5R	0.1649	0.33428	0.930818	2566	0.11262
SLC25A31	0.2213	0.41418	0.939905	3265	0.11254
BCO2	0.14476	0.30443	0.930818	2319	0.1125
PIK3CB	0.020047	0.063666	0.930818	404	0.11243
MYO9B	0.26761	0.47635	0.952445	3881	0.11243
CASP7	0.043713	0.12836	0.930818	898	0.11231
P4HA1	0.1427	0.3013	0.930818	2297	0.11228
RGS7	0.19984	0.3844	0.932556	3007	0.1121
ADGRV1	0.045657	0.13339	0.930818	938	0.11204
PPP2CB	0.13317	0.28695	0.930818	2170	0.11183
OLAH	0.12409	0.27304	0.930818	2064	0.11182
KL	0.17799	0.35349	0.930818	2732	0.11173
EDAR	0.19528	0.378	0.930818	2943	0.1117
INPP4A	0.19459	0.37703	0.930818	2931	0.11166
RNF187	0.20163	0.38682	0.932556	3024	0.11166
SLC34A2	0.25911	0.46534	0.951233	3770	0.11151
PRKAR1B	0.024897	0.077665	0.930818	513	0.11149
GNB1	0.2813	0.49399	0.956023	4039	0.1114
MAP2K2	0.16243	0.33077	0.930818	2536	0.11138
DCAF17	0.061124	0.17166	0.930818	1226	0.11132
PPP1R14A	0.13132	0.28416	0.930818	2142	0.11102
ACACB	0.054407	0.15518	0.930818	1107	0.11101
MDM4	0.075559	0.19669	0.930818	1410	0.11066
GPR135	0.15307	0.31685	0.930818	2427	0.11061
PROCR	0.21305	0.40276	0.93481	3169	0.11058
SYNGAP1	0.22066	0.41327	0.939905	3255	0.11055
CCIN	0.041771	0.12337	0.930818	869	0.11053
AMT	0.12482	0.27421	0.930818	2073	0.11048
EIF3E	0.24971	0.45272	0.946032	3658	0.11043
SLC25A17	0.072121	0.19098	0.930818	1366	0.11036
GALM	0.14669	0.30734	0.930818	2348	0.11035
FGB	0.067121	0.18283	0.930818	1310	0.11025
IL17RB	0.16204	0.33024	0.930818	2528	0.11007
F11	0.11303	0.25607	0.930818	1912	0.11005
DCAF10	0.20433	0.39069	0.933446	3055	0.10996
SLC22A6	0.23058	0.4267	0.941441	3383	0.10983
TAS2R31	0.029413	0.090318	0.930818	613	0.10981
CKMT1A	0.07313	0.19267	0.930818	1378	0.10962
ST6GALNAC4	0.33009	0.54604	0.960242	4532	0.10962
MBOAT4	0.17757	0.3529	0.930818	2724	0.10957
PCSK5	0.13124	0.28405	0.930818	2141	0.10948
HDAC7	0.019128	0.060955	0.930818	385	0.10935
DDX6	0.052183	0.14964	0.930818	1064	0.10932
AGK	0.056767	0.16097	0.930818	1143	0.10922
FBXO9	0.053194	0.1521	0.930818	1081	0.10912
PSKH2	0.044548	0.13056	0.930818	916	0.10911
ABCF2	0.11805	0.26383	0.930818	1989	0.10889
VN1R4	0.17453	0.34851	0.930818	2686	0.10884
ANAPC11	0.064451	0.17832	0.930818	1274	0.10878
COQ8B	0.026042	0.080836	0.930818	550	0.10876
LRP10	0.15936	0.32613	0.930818	2495	0.10876
CHRAC1	0.035212	0.10609	0.930818	732	0.10869
POLR2B	0.066371	0.18157	0.930818	1298	0.10863
GPR21	0.14034	0.29784	0.930818	2267	0.10862
CHMP7	0.21565	0.4064	0.936996	3202	0.1086
SLC4A1	0.19588	0.37876	0.930818	2955	0.10858
FBXL13	0.20599	0.39295	0.933446	3075	0.10851
MSH6	0.043989	0.12912	0.930818	905	0.10838
AKR1D1	0.21996	0.41227	0.939898	3250	0.10836
CATSPER2	0.17567	0.35016	0.930818	2701	0.10835
MCFD2	0.070647	0.18855	0.930818	1351	0.10827
NDUFA4	0.10179	0.23846	0.930818	1751	0.10815
FAM131A	0.19674	0.37998	0.930953	2970	0.10803
KAT14	0.10052	0.23649	0.930818	1732	0.108
NR3C2	0.14544	0.30545	0.930818	2330	0.10795
PTH2R	0.17317	0.34655	0.930818	2669	0.10792
PDE4DIP	0.046067	0.13447	0.930818	950	0.10772
OAZ1	0.26384	0.47154	0.952387	3830	0.10762
ANPEP	0.18545	0.36417	0.930818	2810	0.10761
APBA2	0.019522	0.062113	0.930818	392	0.10748
NCOA3	0.10235	0.23934	0.930818	1760	0.10747
UBXN7	0.26389	0.4716	0.952387	3831	0.10743
ENSG00000205755	0.1594	0.32619	0.930818	2496	0.10712
TAS1R1	0.064091	0.17772	0.930818	1268	0.1071
STX6	0.040914	0.12107	0.930818	848	0.10695
B3GNT7	0.26118	0.46809	0.951233	3798	0.10693
SRR	0.21198	0.4013	0.934244	3156	0.10685
TNFRSF4	0.15681	0.32241	0.930818	2466	0.10684
ADCK1	0.034748	0.10484	0.930818	724	0.10676
MLYCD	0.20029	0.38504	0.932556	3012	0.10676
NHERF1	0.088066	0.21678	0.930818	1583	0.10672
PPP1R15B	0.15251	0.316	0.930818	2418	0.1066
SLC4A2	0.0032627	0.011385	0.930818	89	0.10657
MSRB2	0.2265	0.42131	0.941297	3338	0.10648
PRSS2	0.25969	0.46614	0.951233	3778	0.10635
CLCN4	0.013699	0.044926	0.930818	296	0.10632
SLC14A1	0.16299	0.33155	0.930818	2542	0.10625
DET1	0.20664	0.39385	0.933446	3086	0.10619
NEU1	0.060256	0.1696	0.930818	1211	0.10612
SLC29A4	0.27007	0.47949	0.953756	3913	0.10611
SLC7A9	0.084547	0.2111	0.930818	1533	0.1061
HACE1	0.10614	0.24534	0.930818	1822	0.10603
PLA2R1	0.020593	0.065181	0.930818	417	0.10601
DOLPP1	0.21254	0.40205	0.934607	3162	0.10601
ELOVL4	0.10417	0.24215	0.930818	1787	0.10585
SLC22A3	0.22473	0.41891	0.940703	3315	0.10578
GABRA2	0.0084792	0.028493	0.930818	211	0.10574
RELN	0.07573	0.19698	0.930818	1411	0.10559
DCTD	0.16478	0.33409	0.930818	2565	0.10552
STK32C	0.21271	0.40228	0.934608	3164	0.10536
CLPP	0.11496	0.25909	0.930818	1940	0.10529
SCN3B	0.05361	0.15317	0.930818	1091	0.10515
CDC42BPG	0.10131	0.23772	0.930818	1743	0.10498
CD6	0.09936	0.23467	0.930818	1720	0.10483
MRE11	0.041666	0.12308	0.930818	867	0.10478
POLA1	0.045277	0.13247	0.930818	933	0.10473
TGM6	0.22736	0.42245	0.941441	3343	0.10473
CHRM4	0.059675	0.16822	0.930818	1199	0.10469
GRM8	0.052504	0.15041	0.930818	1069	0.10468
NXNL1	0.078571	0.20163	0.930818	1442	0.10467
PHF7	0.11608	0.26073	0.930818	1956	0.10465
GPT2	0.011392	0.037823	0.930818	259	0.10458
UCP3	0.053364	0.15252	0.930818	1085	0.10456
SRC	0.16641	0.33654	0.930818	2590	0.10447
ATP2A1	0.11045	0.25209	0.930818	1878	0.10446
PHF20	0.10895	0.24975	0.930818	1857	0.10445
MRC1	0.16019	0.32742	0.930818	2504	0.1044
POLL	0.20646	0.39362	0.933446	3083	0.10436
PEX5	0.22753	0.42269	0.941441	3348	0.10427
PRDX4	0.18126	0.35822	0.930818	2768	0.10413
GLRX3	0.14414	0.30352	0.930818	2312	0.10409
APOBEC3G	0.22966	0.42554	0.941441	3373	0.10397
DUOX2	0.072539	0.19173	0.930818	1370	0.10387
IPPK	0.034353	0.10381	0.930818	717	0.10385
TP53RK	0.24571	0.44724	0.944731	3602	0.10383
DMPK	0.03395	0.10275	0.930818	710	0.10382
RHBDL1	0.18585	0.36473	0.930818	2816	0.10379
ATP1B4	0.061401	0.17235	0.930818	1230	0.10368
ITPKC	0.12305	0.27147	0.930818	2051	0.10368
CA5B	0.18099	0.35784	0.930818	2767	0.10359
PDZRN3	0.17228	0.34521	0.930818	2658	0.10357
AZGP1	0.035768	0.10753	0.930818	743	0.10346
PGK2	0.085845	0.21317	0.930818	1551	0.10343
NAGA	0.020973	0.066317	0.930818	430	0.10339
SSU72	0.031479	0.096123	0.930818	660	0.10338
RAB20	0.25655	0.46199	0.950403	3740	0.10334
SLC38A3	0.15804	0.32419	0.930818	2481	0.10324
ACADVL	0.096374	0.22997	0.930818	1683	0.10323
NPC1L1	0.11023	0.25176	0.930818	1875	0.10318
NEK10	0.20997	0.39854	0.934244	3129	0.10318
ARG1	0.2252	0.41957	0.94071	3320	0.10308
ANO1	0.14644	0.30696	0.930818	2346	0.10295
RIOX2	0.22365	0.41743	0.940703	3303	0.10281
HTR3A	0.25816	0.46412	0.951233	3759	0.10278
IP6K1	0.24231	0.44274	0.944555	3552	0.10257
AP1G1	0.25977	0.46625	0.951233	3780	0.10243
IL10RA	0.031683	0.096712	0.930818	663	0.10209
TULP2	0.17752	0.35283	0.930818	2723	0.10192
LPO	0.21554	0.40623	0.936996	3199	0.10191
MMP19	0.043326	0.12735	0.930818	892	0.10182
SLC25A28	0.21075	0.39961	0.934244	3138	0.10174
PLCB2	0.27708	0.48849	0.955044	3988	0.10172
TRIM17	0.18298	0.36066	0.930818	2786	0.10163
CHMP4B	0.063687	0.17704	0.930818	1262	0.10156
COPZ1	0.075085	0.19591	0.930818	1406	0.10145
GPR141	0.13175	0.28481	0.930818	2149	0.1014
PRSS8	0.081661	0.20654	0.930818	1485	0.1013
EPC2	0.26305	0.47052	0.952282	3819	0.10124
ACER2	0.20829	0.3962	0.933463	3107	0.10118
SLC11A1	0.08545	0.21249	0.930818	1546	0.10108
RLIM	0.26677	0.47524	0.952445	3865	0.10099
APOB	0.15403	0.31823	0.930818	2436	0.10097
BUD23	0.26696	0.47548	0.952445	3871	0.10091
SLC35A1	0.24706	0.44905	0.945124	3620	0.10083
ATP8B3	0.039632	0.11774	0.930818	822	0.10081
SOCS5	0.16661	0.33684	0.930818	2593	0.1008
LCN8	0.05824	0.16467	0.930818	1167	0.10073
STK16	0.10867	0.24929	0.930818	1854	0.10069
GGPS1	0.22421	0.41819	0.940703	3307	0.10036
IL18	0.025596	0.079576	0.930818	534	0.1003
SMPDL3B	0.12217	0.27013	0.930818	2043	0.10027
EIF4A3	0.25959	0.46597	0.951233	3777	0.10025
POLD4	0.13685	0.29256	0.930818	2224	0.10023
DCT	0.050963	0.14666	0.930818	1036	0.10022
HTR4	0.15158	0.31462	0.930818	2412	0.10021
HERC1	0.23711	0.43563	0.942718	3482	0.10014
ATAT1	0.017431	0.055975	0.930818	353	0.10013
PTRH1	0.02291	0.071806	0.930818	471	0.10011
DGCR8	0.037268	0.11153	0.930818	772	0.10006
DUSP16	0.06989	0.18737	0.930818	1338	0.10002
VRK1	0.089193	0.21866	0.930818	1600	0.099921
CLEC7A	0.14616	0.30655	0.930818	2342	0.099904
ZBTB32	0.25619	0.46145	0.950403	3734	0.099721
STARD6	0.19895	0.38313	0.932556	2993	0.099581
BRCA1	0.13256	0.28604	0.930818	2162	0.099553
PDE3A	0.016011	0.051839	0.930818	333	0.099523
SLC1A7	0.24542	0.44685	0.944603	3598	0.099512
CRIM1	0.1065	0.24593	0.930818	1826	0.099508
FLAD1	0.13916	0.29602	0.930818	2254	0.099455
PAK1	0.10118	0.23752	0.930818	1741	0.099351
KCTD1	0.26253	0.46984	0.952282	3812	0.099311
CSNK2B	0.19496	0.37756	0.930818	2940	0.099215
SLC30A4	0.17114	0.34354	0.930818	2644	0.099165
PLB1	0.060126	0.16929	0.930818	1206	0.099163
AQP2	0.090924	0.2214	0.930818	1617	0.099101
TMPRSS11A	0.0032782	0.011431	0.930818	90	0.099068
PNLIPRP2	0.033114	0.10052	0.930818	693	0.098904
DLD	0.06462	0.17862	0.930818	1277	0.098856
KLHL17	0.1576	0.32355	0.930818	2478	0.098551
RNF167	0.29755	0.51491	0.957704	4238	0.09845
TBCC	0.0039345	0.013697	0.930818	109	0.098446
BRD2	0.097115	0.23112	0.930818	1694	0.098439
COL13A1	0.039056	0.11619	0.930818	808	0.098233
CDH23	0.16174	0.3298	0.930818	2525	0.098092
USP14	0.052852	0.15127	0.930818	1075	0.098016
KCNH6	0.16508	0.33454	0.930818	2570	0.097933
KCNRG	0.17861	0.35439	0.930818	2739	0.09792
EPHA2	0.17328	0.34671	0.930818	2671	0.097878
REG1A	0.23513	0.43286	0.942076	3451	0.097853
PTGS2	0.21896	0.41091	0.938654	3237	0.097757
RNF112	0.34804	0.55911	0.960242	4654	0.097751
HENMT1	0.22194	0.41504	0.939905	3278	0.097572
RNF150	0.11987	0.26657	0.930818	2013	0.097533
MTMR9	0.069764	0.18716	0.930818	1337	0.097497
IL17RA	0.099072	0.23423	0.930818	1715	0.097451
TMED3	0.13007	0.28228	0.930818	2132	0.097399
NUP62	0.13468	0.28925	0.930818	2189	0.097339
ADRB2	0.044504	0.13044	0.930818	915	0.09729
EPHB6	0.089233	0.21875	0.930818	1601	0.097268
SLC43A2	0.062523	0.17504	0.930818	1247	0.097267
MAPK15	0.048107	0.13955	0.930818	980	0.09716
APC	0.2011	0.38609	0.932556	3021	0.096852
IHH	0.031161	0.095256	0.930818	652	0.096576
CGRRF1	0.12373	0.27248	0.930818	2058	0.096543
KCTD9	0.27978	0.49195	0.956023	4017	0.096519
PLCE1	0.058855	0.16614	0.930818	1177	0.096498
CELA3B	0.08931	0.21887	0.930818	1602	0.096443
DPYSL5	0.064267	0.17802	0.930818	1271	0.096441
DIRAS1	0.11076	0.25257	0.930818	1885	0.096435
NUTF2	0.21072	0.39957	0.934244	3136	0.096346
PRPF19	0.062798	0.17549	0.930818	1253	0.09623
PIGA	0.25307	0.45716	0.947501	3704	0.096187
AP3M2	0.24344	0.44426	0.944555	3569	0.096163
MOXD1	0.048115	0.13957	0.930818	981	0.096011
GLRA1	0.053743	0.15354	0.930818	1097	0.095961
UBE2M	0.27604	0.48717	0.955044	3974	0.095922
ADCY3	0.14195	0.30019	0.930818	2287	0.095906
MPO	0.049134	0.14211	0.930818	1003	0.095855
AURKAIP1	0.0040605	0.014118	0.930818	114	0.095757
C5	0.099336	0.23463	0.930818	1719	0.095748
CCNT1	0.23566	0.4336	0.942076	3460	0.095744
ITGA2B	0.1574	0.32327	0.930818	2474	0.095687
IL27RA	0.25233	0.45623	0.947501	3688	0.095664
FIGNL1	0.18285	0.36049	0.930818	2784	0.095562
APH1A	0.19637	0.37946	0.930953	2962	0.095546
KCTD15	0.12171	0.26943	0.930818	2038	0.095472
KCNU1	0.02752	0.085106	0.930818	577	0.095414
SIRT1	0.069019	0.18587	0.930818	1330	0.095388
AXIN1	0.021983	0.069218	0.930818	459	0.09535
UPRT	0.077477	0.19985	0.930818	1427	0.095345
ODC1	0.10991	0.25123	0.930818	1869	0.095336
PCCB	0.12675	0.27717	0.930818	2089	0.095285
ASIC1	0.24615	0.44784	0.945102	3605	0.095267
DNAJC2	0.10292	0.24025	0.930818	1766	0.095259
SLC5A9	0.044963	0.13167	0.930818	922	0.095227
SMURF1	0.18087	0.35764	0.930818	2764	0.095199
LRP5	0.29815	0.51569	0.957704	4245	0.095178
ACAT1	0.32851	0.5449	0.959624	4525	0.095161
RENBP	0.22286	0.41632	0.940685	3290	0.095092
CHST15	0.22576	0.42032	0.94071	3328	0.095053
GATM	0.19232	0.37388	0.930818	2903	0.094889
UCKL1	0.04054	0.12011	0.930818	842	0.094872
NXF2	0.21501	0.40548	0.936996	3188	0.094867
SH3GLB1	0.26023	0.46684	0.951233	3785	0.094865
NCK2	0.15308	0.31685	0.930818	2428	0.094679
TLR3	0.053476	0.15279	0.930818	1087	0.094603
DGKG	0.23451	0.43205	0.942076	3436	0.094568
FST	0.14058	0.29817	0.930818	2269	0.09455
TXNL4A	0.09625	0.22977	0.930818	1679	0.094533
GPAT4	0.092991	0.2247	0.930818	1643	0.094501
NDUFB7	0.00033329	0.0012077	0.426774	24	0.094498
UBAC2	0.23733	0.43593	0.942718	3486	0.094404
VN1R2	0.17544	0.3498	0.930818	2698	0.094368
PPP2R2D	0.18448	0.36276	0.930818	2803	0.094263
B4GALT1	0.082454	0.20778	0.930818	1499	0.094259
HTR1B	0.20171	0.38695	0.932556	3026	0.094212
S100A4	0.18052	0.35717	0.930818	2761	0.094183
ZBTB41	0.25577	0.46081	0.950403	3728	0.09416
HTR2B	0.15744	0.32332	0.930818	2476	0.094138
PSMD6	0.21125	0.40032	0.934244	3143	0.094084
C1R	0.25894	0.46514	0.951233	3768	0.094008
MAT2B	0.18824	0.36801	0.930818	2853	0.093985
FADS1	0.10854	0.24909	0.930818	1853	0.093978
BAZ2B	0.21096	0.39988	0.934244	3140	0.093945
PDE10A	0.22866	0.42415	0.941441	3362	0.093892
ENSG00000105650	0.12422	0.27323	0.930818	2066	0.093838
ART3	0.048133	0.13962	0.930818	982	0.093586
PTAFR	0.093693	0.22576	0.930818	1651	0.093571
PEA15	0.18234	0.35976	0.930818	2778	0.093536
HDAC4	0.16721	0.33773	0.930818	2596	0.093231
AS3MT	0.11669	0.26163	0.930818	1965	0.093179
TRIM67	0.15254	0.31603	0.930818	2419	0.093097
CNR2	0.048211	0.1398	0.930818	983	0.093092
WSB1	0.19171	0.37301	0.930818	2890	0.093014
ROS1	0.088032	0.21674	0.930818	1582	0.092997
KCTD7	0.022211	0.069861	0.930818	464	0.092916
SRD5A1	0.11909	0.26537	0.930818	2005	0.092912
IL1R1	0.15941	0.32621	0.930818	2498	0.092891
PRKACG	0.13885	0.29557	0.930818	2247	0.092756
MTM1	0.21553	0.40621	0.936996	3198	0.09269
DUSP7	0.079467	0.20307	0.930818	1457	0.092577
IPMK	0.12531	0.27499	0.930818	2077	0.092559
FGL2	0.055233	0.15715	0.930818	1118	0.092551
SYT16	0.18577	0.36462	0.930818	2815	0.092542
TNNI2	0.042441	0.12506	0.930818	876	0.092539
GABRA6	0.23076	0.42696	0.941441	3386	0.092478
PPM1G	0.27661	0.48791	0.955044	3980	0.092356
NSFL1C	0.2613	0.46823	0.951233	3801	0.09235
FCER1A	0.14606	0.3064	0.930818	2339	0.092308
MRGPRG	0.056365	0.15999	0.930818	1134	0.092206
SLC25A22	0.097112	0.23111	0.930818	1693	0.092109
PTDSS2	0.27574	0.48676	0.955044	3969	0.092046
VPS8	0.22871	0.4242	0.941441	3364	0.091792
FBXL4	0.055506	0.15787	0.930818	1123	0.091737
BPTF	0.086949	0.21493	0.930818	1564	0.09171
ISG20	0.015832	0.051258	0.930818	331	0.091537
TADA1	0.1801	0.35658	0.930818	2754	0.091513
TMPRSS6	0.17597	0.35061	0.930818	2705	0.091455
USP36	0.06455	0.1785	0.930818	1275	0.091453
GRM3	0.23769	0.43643	0.942718	3491	0.091378
ANKRD13D	0.2093	0.3976	0.934087	3121	0.09134
CCKBR	0.030494	0.093339	0.930818	635	0.091318
KCTD2	0.21233	0.40177	0.934553	3160	0.091284
STK10	0.12003	0.26681	0.930818	2016	0.091181
ZMYND11	0.1884	0.36823	0.930818	2854	0.091111
LRP2	0.13695	0.2927	0.930818	2226	0.09092
POLR1C	0.1692	0.34067	0.930818	2620	0.090906
ASGR1	0.2852	0.49906	0.956879	4090	0.090789
TMEM134	0.013456	0.044214	0.930818	290	0.090755
EP400	0.24263	0.44316	0.944555	3558	0.090717
NRIP1	0.056867	0.16122	0.930818	1145	0.090688
SLC27A1	0.17818	0.35377	0.930818	2733	0.090674
IDH3B	0.026597	0.082463	0.930818	564	0.090557
PEX7	0.11577	0.26026	0.930818	1953	0.090457
DPEP3	0.037364	0.11181	0.930818	775	0.090395
CAPN11	0.17043	0.34249	0.930818	2636	0.090335
ABO	0.062225	0.17435	0.930818	1243	0.090217
CACNB4	0.12211	0.27004	0.930818	2042	0.090151
DECR1	0.23658	0.4349	0.942718	3474	0.090147
ENSG00000125122	0.032594	0.099113	0.930818	683	0.090112
A2M	0.28072	0.49317	0.956023	4032	0.090095
TP53	0.14491	0.30466	0.930818	2321	0.089944
GRIA2	0.10699	0.2467	0.930818	1833	0.089887
GNL2	0.068996	0.18584	0.930818	1328	0.089857
ERN2	0.10563	0.24453	0.930818	1812	0.089849
CHMP1B	0.14115	0.29899	0.930818	2275	0.089818
ATP5IF1	0.25272	0.45671	0.947501	3697	0.089703
ELOVL5	0.10449	0.24268	0.930818	1791	0.089697
DHRS1	0.10529	0.24398	0.930818	1806	0.089688
STAB1	0.10781	0.24796	0.930818	1845	0.089663
PCMTD1	0.15295	0.31667	0.930818	2425	0.089532
MCM9	0.090256	0.2204	0.930818	1610	0.089483
USP43	0.21479	0.40518	0.936996	3186	0.089419
CTRC	0.36559	0.57181	0.960797	4790	0.089415
SYNJ2	0.18876	0.36876	0.930818	2861	0.089218
MYL12B	0.13575	0.2909	0.930818	2208	0.089069
PRSS21	0.082059	0.20715	0.930818	1492	0.089064
SH3GL2	0.088152	0.21693	0.930818	1586	0.089023
AKT2	0.10524	0.24389	0.930818	1805	0.089011
MAP3K19	0.030611	0.093696	0.930818	640	0.088988
JAK1	0.038694	0.1152	0.930818	800	0.088942
RANBP17	0.14472	0.30436	0.930818	2318	0.088832
CFI	0.13448	0.28895	0.930818	2187	0.088664
MMP25	0.041268	0.12198	0.930818	860	0.088614
HDAC10	0.21684	0.40803	0.938654	3210	0.088609
TRIM39	0.065364	0.17985	0.930818	1289	0.088499
NUDT14	0.12009	0.2669	0.930818	2017	0.088485
AK7	0.14634	0.30682	0.930818	2344	0.088469
MRM3	0.033488	0.10156	0.930818	702	0.088451
PF4	0.15688	0.32251	0.930818	2467	0.088447
DUSP18	0.27165	0.48155	0.954052	3934	0.088292
SNX19	0.09052	0.22081	0.930818	1613	0.088282
PI4K2B	0.031162	0.095261	0.930818	653	0.088073
LYN	0.26278	0.47017	0.952282	3814	0.088014
CRHR2	0.17339	0.34688	0.930818	2674	0.087986
SLC5A7	0.17302	0.34632	0.930818	2667	0.087953
CRHR1	0.087817	0.21641	0.930818	1576	0.087809
OTUB2	0.31013	0.53057	0.959624	4373	0.087736
RFNG	0.04874	0.14112	0.930818	990	0.087685
VAMP5	0.04402	0.12919	0.930818	906	0.087649
FADS3	0.23467	0.43227	0.942076	3442	0.087642
NCOA5	0.18734	0.36674	0.930818	2838	0.087483
GLUL	0.23328	0.43039	0.942076	3419	0.087377
RARG	0.19941	0.38376	0.932556	3002	0.087356
RPP14	0.27668	0.488	0.955044	3981	0.087328
FABP2	0.07501	0.19579	0.930818	1404	0.087306
RHD	0.18695	0.36621	0.930818	2834	0.087238
DSTN	0.14879	0.31051	0.930818	2371	0.087192
PARP14	0.2047	0.39115	0.933446	3063	0.08717
HACL1	0.045119	0.13209	0.930818	926	0.087144
FLT3	0.031032	0.094887	0.930818	650	0.0871
PTGER1	0.27588	0.48696	0.955044	3972	0.08707
SCLT1	0.27803	0.4897	0.955044	4001	0.087008
ASCC2	0.056304	0.15986	0.930818	1133	0.086965
DROSHA	0.080953	0.2054	0.930818	1475	0.086753
CD86	0.083875	0.21004	0.930818	1523	0.086746
PIP5K1A	0.16405	0.33307	0.930818	2556	0.086571
RERE	0.043548	0.12794	0.930818	896	0.086413
CXCL1	0.022949	0.071925	0.930818	473	0.086394
LGSN	0.23456	0.43212	0.942076	3438	0.086374
BRPF1	0.070853	0.1889	0.930818	1353	0.086347
PGM1	0.045749	0.13363	0.930818	942	0.086001
NPY	0.17162	0.34428	0.930818	2648	0.085948
PLA2G2D	0.16834	0.33943	0.930818	2611	0.085897
SERHL2	0.059401	0.16754	0.930818	1192	0.085821
GLP1R	0.007835	0.026416	0.930818	195	0.085816
SNX2	0.053492	0.15283	0.930818	1089	0.085773
DPP10	0.23818	0.43711	0.942718	3496	0.085586
TREH	0.11444	0.25829	0.930818	1932	0.085551
GNB4	0.19324	0.37514	0.930818	2915	0.085549
NPSR1	0.050418	0.14527	0.930818	1024	0.085526
LHCGR	0.21925	0.41129	0.938938	3243	0.085496
KCNC2	0.050323	0.14503	0.930818	1023	0.085457
SLC15A1	0.041024	0.12135	0.930818	853	0.085454
KDM4C	0.040245	0.11934	0.930818	834	0.085382
BMP1	0.074901	0.1956	0.930818	1401	0.085372
SLC30A10	0.24916	0.45195	0.945716	3652	0.085362
ACTL6A	0.053077	0.15183	0.930818	1080	0.085306
UBE2G1	0.26032	0.46697	0.951233	3786	0.085259
ADSS1	0.2176	0.40909	0.938654	3219	0.085243
PPCDC	0.11421	0.2579	0.930818	1927	0.085109
TFRC	0.092003	0.22313	0.930818	1629	0.085078
GABBR2	0.17996	0.35634	0.930818	2749	0.085046
COQ3	0.058321	0.16486	0.930818	1170	0.085005
SLC17A5	0.047706	0.13854	0.930818	975	0.084892
FTSJ3	0.10014	0.2359	0.930818	1726	0.084878
HNF4A	0.085924	0.2133	0.930818	1554	0.084839
GNG2	0.15059	0.3131	0.930818	2399	0.08467
HECW1	0.11711	0.26234	0.930818	1971	0.084627
ERP44	0.27618	0.48733	0.955044	3975	0.084616
NCF4	0.19946	0.38385	0.932556	3003	0.084571
AGPAT2	0.092909	0.22458	0.930818	1641	0.08455
COQ8A	0.23092	0.4272	0.941441	3389	0.084512
KATNB1	0.32189	0.54019	0.959624	4471	0.084443
AR	0.16152	0.32944	0.930818	2522	0.084414
BAZ1A	0.16023	0.32748	0.930818	2506	0.084353
ULK4	0.19216	0.37366	0.930818	2900	0.084287
TLCD3A	0.040097	0.11896	0.930818	829	0.084257
ZBTB48	0.20486	0.39135	0.933446	3065	0.084184
DCST1	0.11934	0.26575	0.930818	2007	0.08417
GZMK	0.20958	0.39799	0.934244	3124	0.084129
MUL1	0.19312	0.37496	0.930818	2913	0.084011
RSAD2	0.29844	0.51605	0.957704	4251	0.083963
ST8SIA2	0.14236	0.30078	0.930818	2293	0.083894
GABRB2	0.11754	0.26308	0.930818	1981	0.083873
HGSNAT	0.031943	0.097403	0.930818	670	0.083796
MTPAP	0.20771	0.39541	0.933463	3099	0.0837
DNASE2B	0.0063181	0.021578	0.930818	163	0.083653
UCP2	0.16931	0.34083	0.930818	2621	0.083635
HTR2C	0.049023	0.14185	0.930818	999	0.083443
GPX8	0.15527	0.32011	0.930818	2449	0.083307
MET	0.27047	0.48003	0.953756	3918	0.083269
STX5	0.1546	0.3191	0.930818	2439	0.083139
TNFRSF11A	0.025159	0.078327	0.930818	522	0.083133
DPM2	0.025844	0.080262	0.930818	542	0.083126
RBBP6	0.0246	0.076801	0.930818	509	0.083082
PPP4C	0.10264	0.2398	0.930818	1762	0.083027
PCYOX1	0.2524	0.45632	0.947501	3690	0.082948
NR5A1	0.10291	0.24022	0.930818	1765	0.082859
NPBWR1	0.19657	0.37973	0.930953	2966	0.082807
ACOT9	0.0044592	0.015466	0.930818	125	0.082797
CGA	0.048928	0.1416	0.930818	994	0.08276
GBP5	0.24535	0.44678	0.944603	3597	0.08264
CARD11	0.22443	0.4185	0.940703	3310	0.082636
TPRA1	0.2047	0.39115	0.933446	3062	0.082631
GGA1	0.15117	0.31399	0.930818	2406	0.082573
KCTD6	0.16756	0.33828	0.930818	2602	0.082491
CDK4	0.23443	0.43195	0.942076	3435	0.082473
USP1	0.23285	0.42981	0.942076	3411	0.082422
GPR152	0.19968	0.38414	0.932556	3005	0.082421
GJB5	0.27429	0.48495	0.955044	3958	0.082305
PPM1E	0.18852	0.36841	0.930818	2857	0.082265
PYGO2	0.17552	0.34994	0.930818	2699	0.082214
ATP10B	0.14039	0.2979	0.930818	2268	0.082016
UBE2E3	0.14192	0.30016	0.930818	2285	0.082008
SOAT1	0.18397	0.36208	0.930818	2798	0.081995
BST1	0.25339	0.45758	0.947743	3705	0.081941
TXK	0.049648	0.14339	0.930818	1011	0.081855
HCN3	0.27632	0.48751	0.955044	3977	0.081847
OPN5	0.26176	0.46882	0.951432	3807	0.081843
EFNB2	0.058284	0.16476	0.930818	1169	0.081838
GLDC	0.14219	0.30053	0.930818	2290	0.081763
ASB16	0.11574	0.26022	0.930818	1952	0.081744
COPS7A	0.28787	0.50246	0.956879	4123	0.08154
FBXL20	0.19491	0.37749	0.930818	2939	0.081536
CMA1	0.088919	0.21823	0.930818	1595	0.081517
ADGRE1	0.2287	0.4242	0.941441	3363	0.081504
SLC5A11	0.043215	0.12704	0.930818	890	0.081302
LAMB3	0.087905	0.21657	0.930818	1577	0.081297
HSD17B10	0.084597	0.2112	0.930818	1534	0.081295
ZBTB34	0.23893	0.43811	0.942718	3504	0.081286
KLK5	0.22213	0.41529	0.940183	3280	0.081188
RPP25	0.10648	0.24589	0.930818	1825	0.081033
NR2F6	0.17991	0.35627	0.930818	2748	0.081004
TSPO	0.14685	0.3076	0.930818	2353	0.080979
SCGB1A1	0.041149	0.12166	0.930818	857	0.080966
MYLK2	0.13491	0.28962	0.930818	2191	0.08093
RHOA	0.27184	0.48181	0.954052	3937	0.080916
CACNA1I	0.23335	0.43048	0.942076	3420	0.08089
HLA-DQB1	0.213	0.40271	0.93481	3168	0.080879
RNF44	0.25222	0.45608	0.947501	3684	0.08063
MAP2	0.22849	0.42393	0.941441	3361	0.080627
TUBG2	0.21174	0.40098	0.934244	3150	0.080534
SMC2	0.16081	0.32836	0.930818	2511	0.080523
NDUFB9	0.27095	0.48064	0.953756	3926	0.08047
CNTN6	0.19236	0.37393	0.930818	2904	0.080415
SNX11	0.23407	0.43146	0.942076	3431	0.080409
ENC1	0.26648	0.47485	0.952445	3861	0.080376
UBE2R2	0.095582	0.22876	0.930818	1670	0.080365
PSMA6	0.29068	0.50612	0.956879	4164	0.080338
OBP2A	0.16214	0.33038	0.930818	2530	0.080262
SMARCD3	0.25926	0.46554	0.951233	3771	0.080218
HSD17B4	0.24945	0.45238	0.945907	3656	0.080087
IMPDH2	0.095704	0.22896	0.930818	1672	0.07989
STXBP1	0.19813	0.38201	0.932556	2984	0.079852
CLK2	0.28678	0.50109	0.956879	4115	0.079771
PDE6B	0.050867	0.14642	0.930818	1034	0.079767
NAP1L1	0.12193	0.26976	0.930818	2040	0.079667
PCDHB11	0.27751	0.48905	0.955044	3993	0.079661
MYLK3	0.1172	0.26248	0.930818	1972	0.079601
CYBRD1	0.28506	0.49886	0.956879	4086	0.079601
CYP2C8	0.26282	0.47024	0.952282	3815	0.079457
APEX1	0.0077664	0.026201	0.930818	194	0.079391
USP33	0.087274	0.21549	0.930818	1568	0.079316
CHAT	0.4059	0.60074	0.961247	5053	0.079297
G6PC1	0.11866	0.26471	0.930818	1999	0.079235
CAV3	0.39754	0.59469	0.961247	5003	0.079197
GNPAT	0.16081	0.32837	0.930818	2512	0.079072
CEL	0.13747	0.29347	0.930818	2232	0.078995
KCTD12	0.25852	0.4646	0.951233	3765	0.078919
RASL11B	0.052974	0.15158	0.930818	1076	0.078896
GALNT3	0.22585	0.42045	0.94071	3330	0.078885
MIA2	0.18687	0.36609	0.930818	2832	0.078827
EIF3K	0.29677	0.51394	0.957704	4228	0.078698
GNA13	0.086946	0.21493	0.930818	1563	0.078523
GMPPB	0.28387	0.49733	0.956879	4076	0.078383
NPY1R	0.07405	0.19416	0.930818	1391	0.078372
SLC7A11	0.015944	0.051616	0.930818	332	0.078349
USP48	0.040132	0.11905	0.930818	831	0.078317
CXCR3	0.244	0.44501	0.944555	3579	0.078314
UGT2B17	0.1461	0.30647	0.930818	2341	0.078265
CLEC4A	0.19786	0.38159	0.932369	2980	0.07812
UNKL	0.08582	0.21313	0.930818	1550	0.078007
ITGA11	0.18628	0.36527	0.930818	2824	0.078001
CHPF	0.07471	0.19524	0.930818	1400	0.077978
KCNIP2	0.071294	0.18957	0.930818	1358	0.077959
CDH5	0.11119	0.2532	0.930818	1890	0.077852
SORT1	0.036933	0.11061	0.930818	759	0.077817
MMP17	0.27367	0.48413	0.955044	3952	0.077792
PAOX	0.14347	0.30252	0.930818	2303	0.077785
MMP13	0.20454	0.39096	0.933446	3057	0.077729
PIK3R1	0.20782	0.39557	0.933463	3100	0.077681
YARS1	0.21538	0.40602	0.936996	3196	0.07766
MEP1A	0.10404	0.24194	0.930818	1783	0.077548
ROPN1L	0.28113	0.49376	0.956023	4035	0.077518
ACSM1	0.039971	0.11863	0.930818	827	0.077479
STK19	0.18844	0.3683	0.930818	2856	0.077479
REV1	0.30063	0.51879	0.958334	4274	0.077478
PGRMC2	0.20582	0.39268	0.933446	3072	0.077461
GPR183	0.11817	0.26401	0.930818	1991	0.07745
KCNK13	0.018616	0.059389	0.930818	370	0.077414
HLA-DOB	0.10695	0.24664	0.930818	1832	0.077302
SQSTM1	0.082758	0.20828	0.930818	1507	0.077126
ACAD11	0.029844	0.091573	0.930818	622	0.077083
ASPG	0.17102	0.34336	0.930818	2643	0.077073
SOCS4	0.027903	0.086126	0.930818	587	0.077066
EPB41L4B	0.18303	0.36073	0.930818	2788	0.077053
SLC9A6	0.12935	0.28122	0.930818	2122	0.076798
MRPS30	0.24867	0.45128	0.94518	3645	0.076667
PKN3	0.075255	0.1962	0.930818	1408	0.076634
DDX10	0.19907	0.38331	0.932556	2997	0.076564
PLA2G15	0.3841	0.58504	0.961143	4912	0.076513
RNF113A	0.2594	0.46571	0.951233	3774	0.076467
EXO1	0.29862	0.51629	0.957704	4254	0.07636
ENTPD1	0.092346	0.22369	0.930818	1632	0.076359
OAS2	0.0039275	0.013676	0.930818	108	0.076356
DUSP19	0.17046	0.34254	0.930818	2637	0.076249
MAP4K4	0.068753	0.18543	0.930818	1327	0.076207
TF	0.10217	0.23906	0.930818	1757	0.076205
MTAP	0.19336	0.37527	0.930818	2917	0.076108
FKBP2	0.25903	0.46526	0.951233	3769	0.076079
ARL4A	0.14706	0.30792	0.930818	2355	0.07606
MGST2	0.15667	0.32215	0.930818	2462	0.076004
EXOC6	0.13516	0.28999	0.930818	2196	0.075939
GPR151	0.12133	0.26882	0.930818	2033	0.07592
RAF1	0.054515	0.15546	0.930818	1110	0.075891
POLR3A	0.21828	0.41001	0.938654	3228	0.075828
DDX20	0.058595	0.16551	0.930818	1175	0.075797
MBL2	0.16382	0.33277	0.930818	2550	0.075789
PIGW	0.29593	0.51288	0.957704	4219	0.07571
STX1A	0.18039	0.35698	0.930818	2758	0.075474
HS3ST1	0.28981	0.50497	0.956879	4151	0.075408
DAG1	0.13893	0.29567	0.930818	2250	0.075357
POLR2G	0.052284	0.14984	0.930818	1066	0.07531
SET	0.26939	0.47869	0.953749	3900	0.075184
IZUMO1R	0.18464	0.363	0.930818	2804	0.075129
ERCC6	0.02587	0.080323	0.930818	545	0.075016
CLCN1	0.14821	0.30963	0.930818	2363	0.07501
ABAT	0.082001	0.20706	0.930818	1491	0.074964
APOD	0.15817	0.32436	0.930818	2483	0.074866
SUPT7L	0.021784	0.068689	0.930818	453	0.074776
COL6A3	0.1377	0.29384	0.930818	2235	0.074764
TRERF1	0.25737	0.46306	0.950403	3749	0.074702
CBX3	0.13387	0.28802	0.930818	2179	0.074658
STK38L	0.23941	0.43879	0.942718	3513	0.074651
PTGDS	0.043969	0.12907	0.930818	903	0.074605
AP3B1	0.20887	0.39702	0.933463	3116	0.074572
DDX31	0.26731	0.47595	0.952445	3875	0.074565
FBXL2	0.063813	0.17725	0.930818	1264	0.074554
SGPP1	0.093406	0.22534	0.930818	1650	0.074528
PTPRK	0.093776	0.22589	0.930818	1653	0.074475
ANKIB1	0.19386	0.37599	0.930818	2922	0.074267
CTSH	0.088242	0.2171	0.930818	1588	0.074266
RXFP3	0.097362	0.23151	0.930818	1696	0.074264
RAD23A	0.21574	0.40652	0.936996	3203	0.074253
NDST1	0.059273	0.1672	0.930818	1187	0.07423
AGBL2	0.15507	0.3198	0.930818	2447	0.074152
DGKQ	0.12034	0.26727	0.930818	2020	0.074105
PGGT1B	0.16808	0.33907	0.930818	2608	0.073998
INPP5K	0.20619	0.39325	0.933446	3078	0.073879
UGT2A2	0.28814	0.50282	0.956879	4128	0.073813
ACOT7	0.045729	0.13357	0.930818	941	0.073808
GATAD2A	0.30146	0.51981	0.958396	4280	0.073803
TLR5	0.30046	0.51858	0.958334	4272	0.07371
SLC22A25	0.2191	0.41109	0.938724	3241	0.073691
OTC	0.1571	0.32283	0.930818	2471	0.073419
APOA2	0.030534	0.093449	0.930818	638	0.073326
GPRC5D	0.24738	0.44949	0.945124	3625	0.07332
DDAH2	0.19089	0.37182	0.930818	2885	0.073247
SMARCAD1	0.18769	0.36722	0.930818	2842	0.073168
MIPEP	0.025421	0.079063	0.930818	528	0.073164
DDX46	0.23959	0.43907	0.942718	3517	0.073112
ZNF131	0.29298	0.50906	0.957704	4187	0.072933
PPP2R5E	0.33401	0.54892	0.960242	4553	0.072886
MSRB3	0.17024	0.34219	0.930818	2632	0.072686
CYSLTR1	0.35082	0.56109	0.960242	4683	0.072682
B4GALNT3	0.19414	0.37637	0.930818	2927	0.07258
WAS	0.28095	0.49349	0.956023	4033	0.07256
MAP2K4	0.166	0.33593	0.930818	2581	0.072546
ST6GALNAC6	0.15549	0.3204	0.930818	2454	0.072539
PTPRS	0.17449	0.34846	0.930818	2684	0.072329
ENO3	0.32828	0.54472	0.959624	4522	0.072327
COL24A1	0.11725	0.26257	0.930818	1973	0.072276
UST	0.18674	0.36594	0.930818	2829	0.072221
SLC25A29	0.14124	0.29914	0.930818	2277	0.072165
SORL1	0.024636	0.07689	0.930818	510	0.072114
PSMA1	0.13348	0.28743	0.930818	2175	0.072107
HSPG2	0.25185	0.45557	0.947501	3678	0.072003
PLP2	0.13234	0.28571	0.930818	2158	0.071872
EXOSC10	0.17765	0.35302	0.930818	2725	0.071798
PKD2L2	0.13989	0.29718	0.930818	2261	0.071691
KCNAB1	0.24477	0.44602	0.944603	3588	0.071676
TRMT1	0.18899	0.36914	0.930818	2864	0.071555
TUBA1A	0.29182	0.50755	0.957704	4175	0.071545
CYP2U1	0.11781	0.26349	0.930818	1985	0.071537
TUBB6	0.20701	0.39441	0.933446	3091	0.071444
OAT	0.22598	0.42061	0.94071	3332	0.071402
GPR139	0.062544	0.17508	0.930818	1248	0.071393
POR	0.083953	0.21016	0.930818	1524	0.071375
SLC25A15	0.048984	0.14174	0.930818	996	0.071175
COL16A1	0.24418	0.44527	0.944555	3583	0.071088
MMP12	0.25877	0.46494	0.951233	3767	0.071082
THRA	0.056687	0.1608	0.930818	1138	0.071015
SPACA3	0.23522	0.433	0.942076	3452	0.071012
ATP5F1A	0.16501	0.33445	0.930818	2568	0.070906
NACC2	0.074448	0.19479	0.930818	1398	0.0709
CDC25C	0.082352	0.20761	0.930818	1497	0.070882
LPCAT4	0.20863	0.39669	0.933463	3111	0.070844
PLEC	0.38061	0.58246	0.961143	4890	0.070827
KLHL21	0.13702	0.2928	0.930818	2228	0.07082
FXYD5	0.095879	0.22922	0.930818	1675	0.070687
NGF	0.14906	0.31091	0.930818	2376	0.070673
TMX3	0.17842	0.35411	0.930818	2735	0.070672
CARM1	0.20318	0.3891	0.933446	3042	0.070631
TDP1	0.5874	0.73557	0.968095	6243	0.070497
SMARCA4	0.087506	0.21587	0.930818	1571	0.070466
NAAA	0.058419	0.1651	0.930818	1172	0.070429
PKD1L2	0.25468	0.45929	0.948362	3718	0.070408
HIC1	0.2297	0.4256	0.941441	3375	0.070392
STUB1	0.075057	0.19586	0.930818	1405	0.070292
ENSG00000153113	0.29741	0.51474	0.957704	4236	0.070191
UNG	0.17735	0.35259	0.930818	2722	0.070179
MCOLN3	0.14076	0.29841	0.930818	2271	0.070119
TMEM54	0.056257	0.15975	0.930818	1132	0.070096
PRDX2	0.10466	0.24297	0.930818	1794	0.070064
NGLY1	0.087075	0.21515	0.930818	1565	0.07005
ITGB4	0.17239	0.34538	0.930818	2661	0.069908
UBE2A	0.26533	0.47344	0.952445	3845	0.069838
SERPINB10	0.43078	0.61893	0.961247	5218	0.069782
PGC	0.16119	0.32894	0.930818	2518	0.069728
TRMT61A	0.055399	0.15759	0.930818	1120	0.069644
SLC49A4	0.1854	0.3641	0.930818	2808	0.069619
IFNA13	0.053227	0.15218	0.930818	1082	0.069595
HDAC1	0.062671	0.17529	0.930818	1250	0.069569
DCLK1	0.25605	0.46123	0.950403	3730	0.069564
FZD4	0.051866	0.14886	0.930818	1056	0.06951
UCK2	0.19184	0.37322	0.930818	2894	0.069508
ST8SIA3	0.2376	0.4363	0.942718	3489	0.069488
RNF157	0.050802	0.14626	0.930818	1032	0.069411
SEC61A2	0.1788	0.35462	0.930818	2740	0.069374
GPR18	0.097028	0.231	0.930818	1692	0.069332
THOP1	0.11733	0.26273	0.930818	1975	0.06933
HCRTR2	0.10057	0.23657	0.930818	1733	0.069285
PPM1J	0.19026	0.37094	0.930818	2880	0.069168
SLC4A9	0.138	0.2943	0.930818	2238	0.069058
NXT2	0.25063	0.45395	0.94702	3667	0.069046
ZMYND10	0.23897	0.43816	0.942718	3506	0.068876
RYK	0.099256	0.23452	0.930818	1718	0.068795
NR6A1	0.069319	0.18637	0.930818	1333	0.068728
TWF2	0.046532	0.13565	0.930818	958	0.068723
CDC23	0.052052	0.14931	0.930818	1060	0.068709
UGDH	0.2357	0.43366	0.942076	3461	0.068673
PLEKHA4	0.24311	0.44383	0.944555	3562	0.068668
DHRS7	0.13414	0.2884	0.930818	2181	0.068556
CSNK1E	0.12003	0.26681	0.930818	2015	0.068544
SLC27A4	0.15853	0.32489	0.930818	2487	0.068526
SYK	0.051696	0.14845	0.930818	1051	0.068524
CD22	0.10892	0.24971	0.930818	1856	0.068504
IPCEF1	0.19737	0.3809	0.931411	2978	0.068478
PDCD1	0.25131	0.45484	0.947501	3673	0.068462
ACTR6	0.24733	0.44941	0.945124	3624	0.068447
TTLL1	0.19355	0.37553	0.930818	2919	0.068427
SLC35B3	0.25166	0.4553	0.947501	3675	0.068413
SLC7A4	0.032447	0.098758	0.930818	681	0.068408
PPARD	0.02031	0.064425	0.930818	411	0.068406
PSCA	0.15917	0.32585	0.930818	2494	0.068146
TSPAN17	0.065778	0.18057	0.930818	1292	0.068117
DPP4	0.28588	0.49995	0.956879	4101	0.068102
ITGAM	0.23084	0.42707	0.941441	3387	0.068053
[truncated: 5,174 more rows]

## Sheet: Fig.1E
	Relative expression of IDH1	log10(IC50 to Gemcitabine)
LICCF	1	0.633468
Huh28	0.94387	1.93902
HCCC9810	1.85436	2.031
HuCCT1	4.74539	2.95718
ZJU1125	0.941543	1.02119
LIPF155C	1.37439	2.33244
CCLP1	3.51867	2.83283

## Sheet: Fig.1F
Veh	10nM	100nM	Veh	10nM	100nM
2.32	1.76	0.92	2.25	1.93	1.54
1.96	1.41	0.78	2.54	2.26	1.27
2.41	1.14	1.15	2.07	1.87	1.38
1.67	1.53	1.09	1.84	1.68	1.15
2.05	1.27	0.78

## Sheet: Fig.1G
PatientID	OS	IDH1	OS.time
PN061482	0	Low	97.2564
PN050879	1	Low	92.2694
PN061482	0	Low	89.7104
PN061482	0	Low	88.1287
P532862	0	Low	81.8216
PN040209	1	Low	72.2038
PN113011	1	Low	69.5058
PN032981	0	Low	66.6524
PN031766	0	Low	63.0276
PN031766	0	Low	62.0119
PN031766	0	Low	60.6776
PN113011	1	Low	60.4049
PN113011	1	Low	60.2336
P486230	0	Low	57.8775
P631828	1	Low	56.9025
P448707	1	Low	56.0926
P486230	0	Low	55.1685
PN006318	1	Low	53.4649
PN078545	0	Low	53.0401
P560634	0	Low	52.2999
PN074884	0	Low	52.2689
PN074884	0	Low	52.1524
P419690	1	Low	51.8996
P486230	0	Low	51.8817
P477364	0	Low	51.8774
P448707	1	Low	51.62
P352595	1	Low	51.5952
P472822	1	Low	50.9548
PN055312	1	Low	50.6437
P419690	1	Low	50.5098
P560634	0	Low	50.1725
P419690	1	Low	49.5369
PN074884	0	Low	48.3461
P448707	1	Low	48.214
P352595	1	Low	46.8298
P560634	0	Low	46.1577
PN006318	1	Low	45.9358
P459013	0	Low	45.6459
PN072965	0	Low	44.8348
PN135159	1	Low	44.7559
PN006318	1	Low	44.3845
PN135159	1	Low	44.0554
P352595	1	Low	43.715
PN135159	1	Low	43.1216
PN024256	1	Low	41.2855
PN079923	1	Low	40.4554
PN136246	1	Low	35.2685
PN007219	0	Low	35.1936
PN007219	0	Low	34.3397
PN056429	1	Low	34.0945
PN056429	1	Low	33.1482
PN136246	1	Low	32.9281
P542200	1	Low	31.7825
PN136246	1	Low	31.6128
PN007219	0	Low	30.1413
P125684	0	Low	28.6905
PN056429	1	Low	28.1257
P541568	1	Low	26.3141
PN054496	1	Low	25.7773
PN062668	0	Low	23.0747
PN047152	1	Low	22.8403
PN047152	1	Low	22.7016
PN073265	0	Low	22.5005
PN081101	1	Low	21.9728
P107295	1	Low	21.0069
PN081101	1	Low	20.7643
PN068051	1	Low	20.6205
PN047152	1	Low	20.5773
PN081101	1	Low	20.0131
P522772	1	Low	19.8917
PN057709	0	Low	19.7242
PN068051	1	Low	18.6239
PN068051	1	Low	18.0451
P038228	0	Low	17.7918
PN083768	1	Low	14.8084
P114111	0	Low	14.643
PN083768	1	Low	13.08
P540405	1	Low	12.3971
P526194	0	Low	8.76571
PN033794	0	Low	8.24703
PN071085	0	Low	8.02964
PN071085	0	Low	7.26908
PN071085	0	Low	7.21238
PN089865	1	Low	6.33955
P544761	0	Low	5.39857
P129030	0	Low	5.32428
P123726	0	Low	3.99753
PN012835	0	High	112.531
P526295	0	High	102.677
P526295	0	High	87.3621
P526295	0	High	81.3053
PFN038454	1	High	63.628
P564517	1	High	61.126
PFN038454	1	High	55.0929
PFN038454	1	High	53.0338
P564517	1	High	52.355
P501856	0	High	52.2153
PN080660	1	High	51.0006
PN080660	1	High	49.2665
P564517	1	High	48.1817
PN080660	1	High	47.294
P459013	0	High	46.9086
PN062069	0	High	44.5957
P459013	0	High	43.2293
PN079923	1	High	43.1467
PN062069	0	High	42.541
PN024256	1	High	41.6013
PN024256	1	High	40.4818
PN079923	1	High	39.2721
PN021715	0	High	39.1399
PN062069	1	High	39.1163
P421634	1	High	38.9018
PN064036	0	High	37.6275
P421634	1	High	36.4432
PN021715	0	High	36.324
PN021715	1	High	35.1315
PN024073	1	High	34.3857
P421634	1	High	34.2915
PN044788	1	High	33.3879
P501816	1	High	33.1184
PN045586	1	High	30.2339
PN044788	1	High	29.8788
P138737	1	High	29.7339
PN064036	0	High	29.4548
PN045586	1	High	29.4352
PN069832	1	High	29.3759
PN044788	1	High	29.3321
P501816	1	High	29.1891
PN064036	0	High	28.8442
P559542	1	High	28.2511
PN029527	1	High	27.9772
P512001	1	High	27.801
P501816	1	High	27.4202
PN045586	1	High	27.0238
P512001	1	High	24.8603
P559542	0	High	24.5416
P512001	1	High	24.2186
P559542	0	High	24.0738
P049577	0	High	23.7822
P422076	1	High	23.4961
P541568	1	High	23.3608
P422076	1	High	22.9631
PN039534	1	High	22.7744
P422076	1	High	22.7629
P541568	1	High	22.3544
P460548	0	High	21.6597
P089574	1	High	21.2193
P460548	1	High	18.4814
P460548	0	High	18.1803
P517534	1	High	17.4552
PN072001	1	High	17.2961
P038601	1	High	17.0829
P069429	1	High	17.005
P517534	1	High	15.767
P517534	1	High	15.603
P551856	1	High	15.2376
PN069732	1	High	14.9896
PN083768	1	High	14.4319
P486613	1	High	12.0357
PN033814	1	High	11.8904
P054696	0	High	11.5266
P486613	1	High	11.4244
PN049532	1	High	10.9748
P486613	1	High	10.3996
PN033814	1	High	10.3453
PN033814	1	High	9.99649
PN049532	1	High	9.64447
PN033794	0	High	9.1705
PN049532	1	High	9.09822
PN033794	0	High	8.126
P528809	1	High	7.57641
PN089865	1	High	6.8042
PN089865	1	High	6.22247
PN004788	1	High	1.24453

## Sheet: Fig.S1E
before GEM	after GEM
0.95	1.7
1.55	1.55
0.7	1.15
1.45	1.6
1.05	1.55
0.45	0.95
0.6	1.6
0.75	0.9
1.15	1.95
0.75	1.4
1	1.45
0.75	0.55
0.75	1.7
1.05	0.85
0.85	1.7
0.85	0.8
1.8	1.55
1.15	1.1
1.5	1.8
0.9	1.8
1	1.65
0.95	1.45
1.15	1.45
1.75	1.45
1.1	1.05
1.5	1.85

## Sheet: Fig.S1G
GSE105083 PANC-1								GSE105083 MIA PaCa-2								GSE118197 PAC006			GSE118197 PAC010
Veh	30nM	100nM	300nM	1000nM	3000nM	10000nM		Veh	30nM 6h	30nM 24h	300nM 6h	300nM 24h	3000nM 6h	3000nM 24h		Veh	GEM		Veh	GEM
0.921287	1.62152	1.67242	1.3964	1.1816	1.3439	1.55026		0.976855	1.99341	2.35039	1.91668	1.78323	1.81325	1.6431		0.906663	3.53397		0.327312	2.79913
1.05886	1.68988	1.47609	1.30943	1.21142	1.2757	1.48337		1.01222	1.9367	1.97673	1.85662	1.64561	1.7165	1.7115		0.383296	6.91766		0.98302	1.24856
0.970587	1.63898	1.49791	1.45108	1.19455	1.22261	1.46737		1.04675	1.96839	2.00509	1.91	1.5974	1.89166	1.4109		1.2664	5.90679		1.95845	2.1716
1.04926	1.54445	1.64043	1.53427	1.34754	1.30536	1.44206		0.964177	1.93503	2.15022	1.9367	1.66145	1.76321	1.44576		1.44364	4.87106		0.731214	1.75361
																				1.90426

## Sheet: Fig.2A
HuCCT1
shScramble	shIDH1#1	shIDH1#2	shScramble	shIDH1#1	shIDH1#2
5.3	6.2	6.4	7.1	19	16.6
4.7	5.8	5.1	5.4	17.3	18.8
5.6	5.4	5.3	6.5	15.2	13.9
LICCF
NC	IDH1	NC	IDH1
4	3.5	30.7	14.8
3.1	2.7	22.6	13.1
2.9	3.7	25.8	11.6

## Sheet: Fig.2B
HuCCT1											CCLP1
shIDH1#1					shScramble						shIDH1#1					shScramble
48.2	50.2	42.7	52.9	45.7	51.8	49.8	57.3	47.1	54.3		50	43.5	41.2	57.7	41.8	50	56.5	58.8	42.3	58.2
32.5	35.5	26.7	29.5	45.1	67.5	64.5	73.3	70.5	54.9		36.8	24	30.4	25.2	30.6	63.2	76	69.6	74.8	69.4
ZJU1125											LICCF
IDH1					NC						IDH1					NC
43.4	55.1	45.3	50.3	59.7	56.6	44.9	54.7	49.7	40.3		47	43.9	59.2	50.2	46.3	53	56.1	40.8	49.8	53.7
62.1	65.8	59.7	68	54.7	37.9	34.2	40.3	32	45.3		61.8	73.2	66	70.1	63.4	38.2	26.8	34	29.9	36.6

## Sheet: Fig.2C
Veh	GEM	GSK321	Combine
5.3	4.9	5.3	18.1
3.6	6.3	4.8	14.5
4.1	5.7	4.2	15.6

[truncated: 147 more sheets: Fig.2D, Fig.2F, Fig.S2A, Fig.S2B, Fig.S2C, Fig.S2D, Fig.S2E, Fig.S2F, Fig.S3A, Fig.S3B, Fig.S3C, Fig.S3D, Fig.S3E, Fig.S3F, Fig.S3G, Fig.S3H, Fig.S3I, Fig.S3J, Fig.3A, Fig.3B …]
